# Supplementary material for: Signaling through the nicotinic acetylcholine receptor in the liver protects against the development of metabolic dysfunction-associated steatohepatitis
Source: PLoS Biol. 2024 Jul 19;22(7):e3002728. doi: 10.1371/journal.pbio.3002728 (PMC11290650; doi:10.1371/journal.pbio.3002728)
Supplement: S1 Data — Source data underlying the graphs in Fig 1. (XLSX) [file pbio.3002728.s014.xlsx]

## Sheet: Fig. 1A
α1	0	0	0	0	0	0	0	0	0
α2	1.22	1.42	1.43	1.15	1	0.92	0.35	0.6	0.9
α3	0	0.02	0.07	0	0.01	0.01	0.01	0.01	0
α4	0.26	0.11	0.45	0.68	0.12	0.07	0.72	0.08	0.32
α5	0.02	0.12	0.91	0.01	0.08	0.05	0.29	0.04	0.02
α6	0.01	0.11	0.43	0.02	0.03	0.03	0.08	0.02	0.01
α7	0.02	0.02	0.02	0.01	0.01	0.01	0.01	0.01	0.02
α9	0	0	0	0	0	0	0	0	0
α10	0.01	0.12	0.5	0.01	0.07	0.03	0.09	0.03	0.01
β1	0.18	0.19	0.33	0.17	0.18	0.12	0.25	0.32	0.16
β2	0.18	0.17	0.28	0.15	0.14	0.13	0.25	0.27	0.14
β3	0.01	0.14	0.56	0.02	0.06	0.02	0.11	0.02	0.01
β4	0.01	0.15	0.48	0.01	0.08	0.04	0.11	0.04	0.02

## Sheet: Fig. 1C
	Brain						Liver
WT	0	0	0	0	0	0	0	0	0	0	0	0
Chrna2Cre-RFP	0.866261	1.13784	0.826111	1.02214	1.09304	1.0546	9.74249	7.28105	7.6614	4.39226	4.24683	3.78832
WT	0	0	0	0	0	0
Chrna2Cre-RFP	1.0264	1.24835	1.22979	1.17228	0.834346	0.488827

## Sheet: Fig. 1F
Chow									GAN
1.22567	0.791782	1.24095	1.09342	0.512912	1.25798	0.917133	1.10456	0.855597	5.28135	4.95276	3.54625	4.75554	1.22

## Sheet: Fig. 1G
WT	Time (sec)	R1	R2	R3	R4	R5	R6	R7	R8	R9	R10	R11	R12	R13	R14	R15	R16	R17		KO	Time (sec)	R1	R2	R3	R4	R5	R6	R7	R8	R9	R10	R11	R12	R13	R14
	0.3	0	0	0	-0.00666667	0	0	0.005	0	0	-0.00125	0	0.00125	-0.00125	0	0.00125	0.00125	0			1	0.1	0.0909091	0.0909091	0.0952381	0.136364	0.05	0.15	0.111111	0	0.111111	0.15	0.117647	0.117647	0.05
	1.3	0	0	0	-0.00666667	0	0	0.005	0	0	-0.00125	0	0.00125	-0.00125	0	0.00125	0.00125	0			2	0.1	0.0909091	0.0454545	0.0952381	0.136364	0.05	0.15	0.111111	0	0.0555556	0.15	0.117647	0.117647	0.05
	2.3	0	0	0	0	0	0	0.005	0	0	-0.00125	0	0.00125	-0.0025	0	0.00125	0.00125	0			3	0.05	0.0909091	0.0454545	0.047619	0.0909091	0.05	0.15	0.0555556	0	0.0555556	0.1	0.0588235	0.117647	0.05
	3.3	0	0	0	-0.00666667	0	0	0.005	0	0	-0.00125	0	0.00125	-0.00125	0	0.00125	0.00125	0			4	0.1	0.0909091	0.0909091	0.047619	0.0909091	0.05	0.15	0.0555556	0	0.0555556	0.1	0.0588235	0.0588235	0
	4.3	0	0	0	-0.00666667	0	0	0.005	0	0	-0.00125	0	0.00125	-0.0025	0	0.00125	0.00125	0			5	0.05	0.0909091	0.0454545	0.047619	0.0909091	0.05	0.15	0.0555556	0	0.0555556	0.1	0.0588235	0.0588235	0
	5.3	0	0	0	0	0	0	0.005	0	0	-0.00125	0	0.00125	-0.00125	0	0.00125	0.00125	0			6	0.1	0.0909091	0.0909091	0.0952381	0.136364	0.1	0.2	0.111111	0	0.111111	0.15	0.117647	0.117647	0
	6.3	0	0	0	-0.00666667	0	0	0.005	0	0	-0.00125	0	0.00125	-0.00125	0	0.00125	0.00125	0			7	0.1	0.0909091	0.0454545	0.047619	0.0909091	0.05	0.15	0.0555556	0	0.0555556	0.1	0.0588235	0.117647	0
	7.3	0	0	0	0	0	0	0.005	0	0	-0.00125	0	0.00125	-0.0025	0	0.00125	0.00125	0			8	0.1	0.0909091	0.0909091	0.0952381	0.0909091	0.05	0.15	0.111111	0	0.0555556	0.1	0.117647	0.117647	0.05
	8.3	0	0	0	-0.00666667	0	0	0.005	0	0	-0.00125	0	0.00125	-0.0025	0	0.00125	0.00125	0			9	0.1	0.0909091	0.0909091	0.0952381	0.136364	0.05	0.15	0.111111	0	0.0555556	0.1	0.117647	0.117647	0.05
	9.3	0	0	0	-0.00666667	0	0	0.005	0	0	-0.00125	0	0.00125	-0.00125	0	0.00125	0.00125	0			10	0.05	0.0909091	0.0909091	0.0952381	0.0909091	0.05	0.15	0.0555556	0	0.0555556	0.1	0.0588235	0.117647	0
	10.3	0	0	0	-0.00666667	0	0	0	0	0	-0.00125	0	0.00125	-0.0025	0	0.00125	0.00125	0			11	0.05	0.0454545	0.0454545	0.047619	0.0909091	0	0.15	0.0555556	0	0.0555556	0.1	0.0588235	0.117647	-0.05
	11.3	0	0.0125	0	-0.00666667	0	0	0	0	0	-0.00125	0	0.00125	-0.00125	0	0.00125	0.00125	0			12	0.1	0.0909091	0.0909091	0.0952381	0.0909091	0.05	0.15	0.111111	0	0.0555556	0.1	0.0588235	0.117647	0
	12.3	0	0	0	-0.00666667	0	0	0	0	0	-0.00125	0	0.00125	-0.00125	0	0.00125	0.00125	0			13	0.05	0.0454545	0.0454545	0.047619	0.0909091	0.05	0.15	0.0555556	0	0.0555556	0.1	0.0588235	0.117647	0
	13.3	0	0	-0.00666667	-0.00666667	0	0	0	0	0	-0.00125	0	0.00125	-0.0025	0	0.00125	0.00125	0			14	0.1	0.0454545	0.0909091	0.0952381	0.0909091	0.05	0.15	0.0555556	0	0.0555556	0.1	0.0588235	0.117647	0.05
	14.3	0	0	0	-0.00666667	0	0	0	0	0	-0.00125	0	0.00125	-0.00125	0	0.00125	0.00125	0			15	0.1	0.0909091	0.0454545	0.0952381	0.0909091	0.05	0.15	0.0555556	0	0.0555556	0.1	0.0588235	0.117647	0
	15.3	0	0	0	-0.00666667	0	0	0.005	0	0	-0.00125	0	0.00125	-0.00125	0	0.00125	0.00125	0			16	0.1	0.0909091	0.0909091	0.0952381	0.0909091	0.05	0.15	0.111111	0	0.0555556	0.1	0.0588235	0.117647	0
	16.3	0	0	0	-0.00666667	0	0	0	0	0	-0.00125	0	0.00125	-0.0025	0	0.00125	0.00125	0			17	0.1	0.0909091	0.0909091	0.0952381	0.0909091	0.05	0.15	0.111111	0	0.0555556	0.1	0.0588235	0.117647	0
	17.3	0	0	-0.00666667	-0.00666667	0	0	0	0	0	-0.00125	0	0.00125	-0.00125	0	0.00125	0.00125	0			18	0.1	0.0454545	0.0909091	0.0952381	0.0909091	0.05	0.15	0.111111	0	0.0555556	0.1	0.0588235	0.117647	0
	18.3	0	0	0	-0.00666667	0	0	0	0	0	-0.00125	0	0.00125	-0.00125	0	0.00125	0.00125	0			19	0.1	0.0454545	0.0454545	0.0952381	0.0909091	0.05	0.15	0.111111	0	0.0555556	0.1	0.0588235	0.117647	0
	19.3	0	0	-0.00666667	-0.00666667	0	0	0	0	0	-0.00125	0	0.00125	-0.00125	0	0.00125	0.00125	0			20	0.1	0.0454545	0.0454545	0.047619	0.0909091	0.05	0.15	0.111111	0	0.0555556	0.1	0.0588235	0.117647	0
	20.3	0	0	0	-0.00666667	0	0	0	0	0	-0.00125	0	0.00125	-0.00125	0	0.00125	0.00125	0			21	0.1	0.0454545	0.0454545	0.047619	0.0909091	0.05	0.15	0.0555556	0	0.0555556	0.1	0.0588235	0.117647	0
	21.3	0	0	-0.00666667	-0.00666667	0	0	0	0	0	-0.00125	0	0.00125	-0.00125	0	0.00125	0.00125	0			22	0.1	0.0454545	0.0454545	0.0952381	0.0909091	0.05	0.15	0.111111	0	0.0555556	0.1	0.0588235	0.117647	0
	22.3	0	0	-0.00666667	-0.00666667	0	0	0	0	0	-0.00125	0	0.00125	-0.00125	0	0.00125	0.00125	0			23	0.1	0.0454545	0.0454545	0.047619	0.0909091	0.05	0.15	0.0555556	0	0	0.1	0.0588235	0.117647	0
	23.3	0	0	0	-0.00666667	0	0	0	0	0	-0.00125	0	0.00125	-0.00125	0	0.00125	0.00125	0			24	0.1	0.0454545	0.0909091	0.047619	0.0909091	0.05	0.15	0.111111	0	0	0.1	0.0588235	0.117647	0
	24.3	0	0	0	-0.00666667	0	0	0	0	0	-0.00125	0	0.00125	-0.00125	0	0.00125	0.00125	0			25	0.1	0.0454545	0.0909091	0.047619	0.0909091	0.05	0.15	0.0555556	0	0	0.1	0	0.117647	0
	25.3	0	0	0	-0.00666667	0	0	0	0	0	-0.00125	0	0.00125	-0.00125	0	0.00125	0.00125	0			26	0.1	0.0454545	0.0909091	0.047619	0.0909091	0.05	0.15	0.111111	0	0.0555556	0.1	0.0588235	0.117647	0
	26.3	0	0	0	0	0	0	0	0	0	-0.00125	0.00125	0.00125	-0.00125	0	0.00125	0.00125	0			27	0.1	0.0454545	0.0909091	0.047619	0.0454545	0.05	0.15	0.0555556	0	0.0555556	0.1	0.0588235	0.117647	0
	27.3	0	0	0	0	0	0	0	0	0	-0.00125	0.00125	0.00125	-0.00125	0	0.00125	0.00125	0			28	0.1	0.0454545	0.0909091	0.047619	0.0454545	0.05	0.15	0.0555556	0	0	0.1	0	0.117647	0
	28.3	0	0	0	-0.00666667	0	0	0	0	0	-0.00125	0.00125	0.00125	-0.00125	0	0.00125	0.00125	0			29	0.1	0.0454545	0.0909091	0.047619	0.0454545	0.05	0.15	0.111111	0	0.0555556	0.1	0	0.117647	0
	29.3	0	0	0	-0.00666667	0	0	0	0	0	-0.00125	0.00125	0.00125	-0.00125	0	0.00125	0.00125	0			30	0.1	0.0454545	0.0909091	0.047619	0.0454545	0.05	0.15	0.111111	0	0	0.05	0	0.117647	0
	30.3	0.005	0.0125	0	0	0	0	0	0	0	-0.00125	0.00125	0.00125	-0.00125	0	0.00125	0.00125	0			31	0.1	0.0454545	0.0909091	0.047619	0.0454545	0.05	0.15	0.111111	0	0.0555556	0.05	0	0.117647	0
	31.3	0.005	0.0125	0	0	0	0	0	0	0	-0.00125	0	0.00125	-0.00125	0	0.00125	0.00125	0			32	0.1	0.0454545	0.0909091	0.047619	0.0454545	0.05	0.15	0.111111	0	0.0555556	0.05	0	0.117647	0
	32.3	0.005	0	0	0	0	0	0	0	0	-0.00125	0	0.00125	-0.00125	0	0.00125	0.00125	0			33	0.1	0.0454545	0.0909091	0.047619	0.0454545	0.05	0.15	0.111111	0	0.0555556	0.05	0	0.117647	0.05
	33.3	0.005	0.0125	0	0	0	0	0	0	0	-0.00125	0.00125	0.00125	-0.00125	0	0.00125	0.00125	0			34	0.1	0.0454545	0.0909091	0.047619	0.0454545	0.05	0.15	0.111111	0	0.0555556	0.05	0	0.117647	0.05
	34.3	0.005	0.0125	0	0	0	0	0	0	0	-0.00125	0.00125	0.00125	-0.00125	0	0.00125	0.00125	0			35	0.1	0.0454545	0.0909091	0.047619	0	0.05	0.1	0.111111	0	0.0555556	0.05	0	0.117647	0
	35.3	0.005	0.0125	0	0	0	0	0	0	0	-0.00125	0.00125	0.00125	-0.00125	0	0.00125	0.0025	0			36	0.1	0.0454545	0.0909091	0.047619	0	0.05	0.1	0.111111	0	0.0555556	0.05	0.0588235	0.117647	0.05
	36.3	0.005	0.0125	0	0	0	0	0	0	0	-0.00125	0.00125	0.00125	-0.00125	0	0.00125	0.00125	0			37	0.1	0.0454545	0.0454545	0.047619	0	0.05	0.1	0.111111	0	0.0555556	0.05	0	0.117647	0.05
	37.3	0.005	0.0125	0	0	0	0	0	0	0	-0.00125	0	0.00125	-0.00125	0	0.00125	0.00125	0			38	0.05	0.0454545	0.0909091	0.047619	0	0.05	0.1	0.111111	0	0.0555556	0.05	0.0588235	0.117647	0.05
	38.3	0.005	0.0125	0	0	0	0	0	0	0	-0.00125	0.00125	0.00125	-0.00125	0	0.00125	0.00125	0			39	0.05	0	0.0909091	0.047619	0	0.05	0.1	0.111111	0	0.0555556	0.05	0.0588235	0.117647	0
	39.3	0.005	0.0125	0	0	0	0	0	0	0	-0.00125	0.00125	0.00125	-0.00125	0	0.00125	0.00125	0			40	0.05	0.0454545	0.0909091	0.047619	0	0.05	0.1	0.111111	0	0.0555556	0.05	0.0588235	0.176471	0
	40.3	0.005	0.0125	0	0	0	0	0	0	0	-0.00125	0.00125	0.00125	-0.00125	0	0.00125	0.00125	0			41	0.05	0	0.0909091	0.047619	0.0454545	0.05	0.1	0.111111	0	0.0555556	0.05	0.0588235	0.117647	0.05
	41.3	0.005	0.0125	0	0	0	0	0	0	0	0	0.00125	0.00125	-0.00125	0	0.00125	0.00125	0			42	0.05	0	0.0454545	0.047619	0.0454545	0.05	0.1	0.111111	-0.0454545	0.0555556	0.05	0.0588235	0.117647	0
	42.3	0.005	0.0125	0	0	0	0	0	0	0	-0.00125	0.00125	0.00125	-0.00125	0	0.00125	0.00125	0			43	0.05	0	0.0454545	0.047619	0.0454545	0.05	0.1	0.111111	-0.0454545	0.0555556	0.1	0.0588235	0.117647	0
	43.3	0.005	0.0125	0	0	0	0	0	0	0	-0.00125	0.00125	0.00125	-0.0025	0	0.00125	0.00125	0			44	0.05	0	0.0454545	0.047619	0.0454545	0.05	0.1	0.111111	-0.0454545	0.0555556	0.1	0.0588235	0.117647	0
	44.3	0.005	0.0125	0	0	0	0	0.005	0	0	-0.00125	0	0.00125	-0.00125	0	0.00125	0.00125	0			45	0.05	0	0.0454545	0.047619	0.0454545	0.05	0.1	0.111111	-0.0454545	0.0555556	0.1	0.0588235	0.117647	0
	45.3	0.005	0.0125	0	0	0	0	0.005	0	0	-0.00125	0.00125	0.00125	-0.00125	0	0.00125	0.00125	0			46	0.05	0	0.0454545	0.047619	0.0454545	0.05	0.1	0.111111	-0.0454545	0.0555556	0.1	0.0588235	0.117647	0
	46.3	0.005	0.0125	0	0	0	0	0.005	0	0	-0.00125	0.00125	0.00125	-0.00125	0	0.00125	0.00125	0			47	0.05	0	0.0454545	0.047619	0.0454545	0.05	0.1	0.111111	-0.0454545	0.0555556	0.1	0.0588235	0.117647	0
	47.3	0.005	0.0125	0	0	0	0	0	0	0	-0.00125	0.00125	0.00125	-0.00125	0	0.00125	0.00125	0			48	0.05	0	0.0454545	0.047619	0.0454545	0.05	0.1	0.111111	-0.0454545	0.0555556	0.1	0.0588235	0.117647	0
	48.3	0.005	0.0125	0	0	0	0	0.005	0	0	-0.00125	0.00125	0.00125	-0.00125	0.00125	0.00125	0.0025	0			49	0.05	0	0.0454545	0.047619	0.0454545	0.05	0.1	0.111111	-0.0454545	0.0555556	0.1	0.0588235	0.117647	0
	49.3	0.005	0.0125	0	0	0	0	0.005	0	0	0	0.00125	0.00125	-0.00125	0	0.00125	0.00125	0			50	0.05	0	0.0454545	0.047619	0.0454545	0.05	0.1	0.111111	-0.0454545	0.0555556	0.1	0.0588235	0.117647	0
	50.3	0.005	0.0125	0	0	0.0333333	0	0.005	0	0	0	0.00125	0.00125	-0.00125	0.00125	0.00125	0.00125	0			51	0.05	0	0.0454545	0.0952381	0.0454545	0.05	0.1	0.111111	-0.0454545	0.0555556	0.1	0.0588235	0.117647	0
	51.3	0.005	0.0125	0	0	0	0	0.005	0	0	0	0.00125	0.00125	-0.00125	0.00125	0.0025	0.0025	0			52	0.05	0	0.0454545	0.047619	0.0454545	0.05	0.1	0.111111	-0.0454545	0.0555556	0.1	0.0588235	0.117647	0
	52.3	0.005	0.0125	0	0	0.0333333	0	0.005	0	0	0	0.00125	0.00125	-0.00125	0.00125	0.0025	0.0025	0.00125			53	0.05	0	0.0454545	0.047619	0.0909091	0.05	0.1	0.111111	-0.0454545	0.0555556	0.1	0.0588235	0.117647	0
	53.3	0.005	0.0125	0	0	0.0333333	0	0.005	0	0	0	0.00125	0.00125	-0.00125	0	0.00125	0.00125	0			54	0.05	0	0.0454545	0.047619	0.0454545	0.05	0.1	0.0555556	-0.0454545	0.0555556	0.1	0.0588235	0.117647	0
	54.3	0.005	0.0125	0	0	0.0333333	0	0.005	0	0	0	0.00125	0.00125	-0.00125	0.00125	0.00125	0.0025	0.00125			55	0.05	0	0.0454545	0.047619	0.0454545	0.05	0.1	0.111111	-0.0454545	0.0555556	0.1	0.0588235	0.117647	0
	55.3	0.005	0.0125	0	0	0.0333333	0	0.005	0	0	0	0.00125	0.00125	-0.00125	0.00125	0.0025	0.0025	0.00125			56	0.05	0	0.0454545	0.047619	0.0909091	0.05	0.1	0.0555556	-0.0454545	0.0555556	0.1	0.0588235	0.117647	0
	56.3	0.005	0.0125	0	0	0.0333333	0	0.005	0	0	-0.00125	0.00125	0.00125	-0.00125	0.00125	0.0025	0.0025	0			57	0.05	0	0.0454545	0.047619	0.0454545	0.05	0.1	0.0555556	-0.0454545	0.0555556	0.1	0.0588235	0.117647	0
	57.3	0.005	0.0125	0	0	0.0333333	0	0.005	0	0	0	0.00125	0.0025	-0.00125	0.00125	0.0025	0.0025	0.00125			58	0.05	0	0.0454545	0.047619	0.0454545	0.05	0.1	0.0555556	-0.0454545	0	0.1	0.0588235	0.117647	0
	58.3	0.005	0.0125	0	0	0	0	0.005	0	0	-0.00125	0.00125	0.00125	-0.00125	0.00125	0.0025	0.0025	0.00125			59	0.05	0	0	0	0.0454545	0	0.1	0.0555556	-0.0454545	0	0.05	0	0.117647	0
	59.3	0.01	0.0125	0	0	0.0333333	0	0.005	0	0	0	0.00125	0.0025	-0.00125	0.00125	0.0025	0.0025	0.00125			60	0.05	0	0.0454545	0.047619	0.0454545	0	0.1	0.0555556	-0.0454545	0	0.05	0	0.117647	0
	60.56	0.005	0.0125	0	0	0.0333333	0	0.005	0	0	0	0.00125	0.0025	-0.00125	0.00125	0.0025	0.0025	0.00125			61	0.05	0	0.0454545	0.047619	0.0454545	0	0.1	0.0555556	-0.0454545	0	0.05	0	0.117647	0
	60.56	0.005	0.0125	0	0	0.0333333	0	0.005	0	0	0	0.00125	0.0025	-0.00125	0.00125	0.0025	0.0025	0			62	0.05	0	0	0.047619	0.0454545	0	0.1	0.0555556	-0.0454545	0	0.05	0	0.117647	0
	61.3	0.01	0.0125	0	0	0.0333333	0	0.005	0	0	0	0.00125	0.0025	-0.00125	0.00125	0.0025	0.0025	0.00125			63	0.05	0	0	0.047619	0.0454545	0	0.1	0.0555556	-0.0454545	0	0.1	0	0.117647	0
	62.3	0.01	0.025	0	0	0.0333333	0	0.005	0	0	0	0.00125	0.0025	-0.00125	0.00125	0.0025	0.0025	0.00125			64	0.05	0	0.0454545	0.047619	0.0454545	0	0.1	0.0555556	-0.0454545	0	0.05	0	0.117647	0
	63.3	0.01	0.0125	0	0	0.0333333	0	0.005	0	0	0	0.00125	0.0025	-0.00125	0.00125	0.0025	0.0025	0.00125			65	0.05	-0.0454545	0	0	0.0454545	0	0.1	0.0555556	-0.0454545	0	0.05	0	0.117647	0
	64.3	0.01	0.025	0	0	0.0333333	0	0.005	0	0	0	0.00125	0.0025	-0.00125	0.00125	0.0025	0.0025	0.00125			66	0.05	-0.0454545	0	0	0.0454545	0	0.1	0.0555556	-0.0454545	0	0.05	-0.0588235	0.117647	0
	65.3	0.01	0.025	0	0	0.0333333	0	0.005	0	0	0	0.00125	0.0025	-0.00125	0.00125	0.0025	0.0025	0.00125			67	0.05	-0.0454545	0	0.047619	0.0454545	0	0.1	0.0555556	-0.0454545	0	0.05	0	0.117647	0
	66.3	0.01	0.025	0	0	0.0333333	0	0.005	0	0	0	0.00125	0.0025	-0.00125	0.00125	0.0025	0.0025	0.00125			68	0.05	-0.0454545	0	0	0	0	0.1	0	-0.0454545	0	0.05	-0.0588235	0.117647	0
	67.3	0.01	0.025	0	0	0.0333333	0	0.005	0	0	0	0.00125	0.0025	-0.00125	0.00125	0.0025	0.0025	0.00125			69	0.05	-0.0454545	0.0454545	0.047619	0	0	0.1	0	-0.0454545	0	0.05	0	0.117647	0
	68.3	0.01	0.025	0	0	0.0333333	0	0.005	0	0	0	0.00125	0.0025	-0.00125	0.00125	0.0025	0.0025	0.00125			70	0.05	-0.0454545	0	0.047619	0	0	0.1	0	-0.0454545	0	0.05	-0.0588235	0.117647	0
	69.3	0.01	0.025	0	0	0.0333333	0	0.005	0	0	0	0.00125	0.0025	-0.00125	0.00125	0.0025	0.0025	0.00125			71	0.05	-0.0454545	0	0	0	0	0.05	0	-0.0454545	-0.0555556	0.05	-0.0588235	0.117647	0
	70.3	0.01	0.025	0	0	0.0333333	0	0.005	0	0	0	0.00125	0.0025	-0.00125	0.00125	0.0025	0.0025	0.00125			72	0.05	-0.0454545	0	0	0	0	0.05	0	-0.0454545	-0.0555556	0.05	-0.0588235	0.117647	0
	71.3	0.01	0.025	0	0	0.0333333	0	0.005	0	0	0	0.00125	0.0025	-0.00125	0.00125	0.0025	0.0025	0.00125			73	0.05	-0.0454545	0	0	0	0	0.1	0	-0.0454545	-0.0555556	0.05	-0.0588235	0.117647	0
	72.3	0.01	0.025	0	0.00666667	0.0333333	0	0.005	0	0	0	0.00125	0.0025	-0.00125	0.00125	0.0025	0.0025	0.00125			74	0.05	-0.0454545	0	0	0	0	0.1	0	-0.0454545	-0.0555556	0.05	-0.0588235	0.117647	0
	73.3	0.01	0.025	0	0	0.0333333	0	0.005	0	0	0	0.00125	0.0025	-0.00125	0.00125	0.0025	0.0025	0.00125			75	0.05	-0.0454545	0	0	0	0	0.1	0	-0.0454545	-0.0555556	0.05	-0.0588235	0.117647	0
	74.3	0.01	0.025	0	0	0.0333333	0	0.005	0	0	0	0.00125	0.0025	-0.00125	0.00125	0.0025	0.0025	0.00125			76	0.05	-0.0454545	0	0	0	0	0.1	0	-0.0454545	-0.0555556	0.05	-0.0588235	0.117647	0.05
	75.3	0.01	0.025	0	0	0.0333333	0	0.005	0	0	0	0.00125	0.0025	-0.00125	0.00125	0.0025	0.0025	0.00125			77	0.05	-0.0454545	0	0	0	0	0.05	0	-0.0454545	-0.0555556	0.05	-0.0588235	0.117647	0
	76.3	0.01	0.025	0	0	0.0333333	0	0.005	0	0	0	0.00125	0.0025	-0.00125	0.00125	0.0025	0.0025	0.00125			78	0.05	-0.0454545	0	0	0	0	0.05	0	-0.0454545	-0.0555556	0.05	-0.0588235	0.117647	0
	77.3	0.01	0.025	0	0	0.0333333	0	0.005	0	0	0	0.00125	0.0025	-0.00125	0.00125	0.0025	0.0025	0.00125			79	0.05	-0.0454545	0	0	0	0	0.05	0	-0.0454545	-0.0555556	0.05	-0.0588235	0.117647	0.05
	78.3	0.01	0.025	0	0	0.0333333	0	0.005	0	0	0	0.00125	0.0025	-0.00125	0.00125	0.0025	0.0025	0.00125			80	0.05	-0.0454545	0	0	0	0	0.05	0	-0.0454545	-0.0555556	0.05	-0.0588235	0.117647	0
	79.3	0.01	0.025	0	0	0.0333333	0	0.005	0	0	0	0.00125	0.0025	-0.00125	0.00125	0.0025	0.0025	0.00125			81	0.05	-0.0454545	0	0	0	-0.05	0.1	0	-0.0454545	-0.0555556	0.05	-0.0588235	0.117647	0
	80.3	0.01	0.025	0	0	0.0333333	0	0.005	0	0	0	0.00125	0.0025	-0.00125	0.00125	0.0025	0.0025	0.00125			82	0.05	-0.0909091	0	0	0	-0.05	0.05	0	-0.0454545	-0.0555556	0.05	-0.0588235	0.117647	0
	81.3	0.01	0.025	0	0	0.0333333	0	0.005	0	0	0	0.00125	0.0025	-0.00125	0.00125	0.0025	0.0025	0.00125			83	0.05	-0.0454545	0	0	-0.0454545	-0.05	0.05	0	-0.0454545	-0.0555556	0	-0.0588235	0.117647	0
	82.3	0.01	0.025	0	0	0.0333333	0	0.005	0	0	0	0.00125	0.0025	-0.00125	0.00125	0.0025	0.0025	0.00125			84	0	-0.0454545	0	-0.047619	-0.0454545	-0.05	0.05	0	-0.0909091	-0.0555556	0	-0.0588235	0.0588235	0
	83.3	0.01	0.025	0	0	0.0333333	0	0	0	0	0	0.00125	0.0025	-0.00125	0.00125	0.0025	0.0025	0.00125			85	0.05	-0.0454545	0	0	-0.0454545	-0.05	0.1	0	-0.0454545	-0.0555556	0	-0.0588235	0.117647	0.05
	84.3	0.01	0.025	0	0.00666667	0.0333333	0	0	0	0	0	0.00125	0.0025	-0.00125	0.00125	0.0025	0.0025	0.00125			86	0.05	-0.0454545	0	0	-0.0454545	-0.05	0.1	0	-0.0454545	-0.0555556	0	-0.0588235	0.117647	0
	85.3	0.01	0.025	0	0	0.0333333	0	0	0	0	0	0.00125	0.0025	-0.00125	0.00125	0.0025	0.0025	0.00125			87	0.05	-0.0454545	0	0	-0.0454545	-0.05	0.1	0	-0.0454545	-0.0555556	0	-0.0588235	0.117647	0
	86.3	0.01	0.025	0	0	0.0333333	0	0	0	0.00125	0	0.00125	0.0025	0	0.00125	0.0025	0.0025	0.00125			88	0.05	-0.0454545	0	-0.047619	-0.0909091	-0.05	0.1	0	-0.0454545	-0.0555556	0	-0.0588235	0.0588235	0
	87.3	0.01	0.025	0	0	0.0333333	0	0	0	0.00125	0	0.00125	0.0025	-0.00125	0.00125	0.0025	0.0025	0.00125			89	0.05	-0.0454545	0	0	-0.0454545	-0.05	0.1	0	-0.0454545	-0.0555556	0	-0.0588235	0.117647	0
	88.3	0.01	0.025	0	0	0.0333333	0	0	0	0.00125	0	0.00125	0.0025	-0.00125	0.00125	0.0025	0.0025	0.00125			90	0.05	-0.0454545	0	0	-0.0454545	-0.05	0.05	0	-0.0454545	-0.0555556	0	-0.0588235	0.117647	0
	89.3	0.01	0.025	0	0	0.0333333	0	0	0	0.00125	0	0.00125	0.0025	-0.00125	0.00125	0.0025	0.0025	0.00125			91	0.05	-0.0454545	0	-0.047619	-0.0909091	-0.05	0.05	0	-0.0454545	-0.0555556	0	-0.117647	0.117647	0
	90.3	0.01	0.025	0	0	0.0333333	0	0	0	0.00125	0	0.00125	0.0025	-0.00125	0.00125	0.0025	0.0025	0.00125			92	0.05	-0.0454545	0	-0.047619	-0.0909091	-0.05	0.05	0	-0.0454545	-0.0555556	0	-0.117647	0.117647	0
	91.3	0.01	0.025	0	0	0.0333333	0	0.005	0	0.00125	0	0.00125	0.0025	-0.00125	0.00125	0.0025	0.0025	0.00125			93	0.05	-0.0454545	0	-0.047619	-0.0909091	-0.05	0.05	0	-0.0454545	-0.0555556	0	-0.117647	0.117647	0
	92.3	0.01	0.025	0	0	0.0333333	0	0	0	0.00125	0	0.00125	0.0025	-0.00125	0.00125	0.0025	0.0025	0.00125			94	0.05	-0.0909091	0	-0.047619	-0.0909091	-0.05	0.05	0	-0.0454545	-0.0555556	0	-0.117647	0.117647	0
	93.3	0.01	0.025	0	0	0.0333333	0	0.005	0	0.00125	0	0.00125	0.0025	-0.00125	0.00125	0.0025	0.0025	0.00125			95	0.05	-0.0909091	0	-0.047619	-0.0909091	-0.05	0.05	0	-0.0454545	-0.0555556	0	-0.117647	0.117647	0
	94.3	0.01	0.025	0	0	0.0333333	0	0	0	0.00125	0	0.00125	0.0025	-0.00125	0.00125	0.0025	0.0025	0.00125			96	0.05	-0.0909091	0	-0.047619	-0.0909091	-0.05	0.05	0	-0.0454545	-0.0555556	0	-0.117647	0.117647	0
	95.3	0.01	0.025	0	0	0.0333333	0	0	0	0.00125	0	0.00125	0.0025	-0.00125	0.00125	0.0025	0.0025	0.00125			97	0	-0.0909091	-0.0454545	-0.047619	-0.0909091	-0.05	0.05	0	-0.0454545	-0.0555556	0	-0.117647	0.0588235	0
	96.3	0.01	0.025	0.00666667	0	0.0333333	0	0.005	0	0.00125	0	0.0025	0.0025	-0.00125	0.00125	0.0025	0.00375	0.00125			98	0	-0.0454545	0	0	-0.0909091	-0.05	0.05	0	-0.0454545	-0.0555556	0	-0.0588235	0.117647	0.05
	97.3	0.01	0.025	0	0	0.0333333	0	0.005	0	0.00125	0	0.0025	0.0025	0	0.00125	0.0025	0.0025	0.00125			99	0	-0.0909091	0	0	-0.0909091	-0.05	0.05	0	-0.0454545	-0.0555556	0	-0.0588235	0.117647	0
	98.3	0.01	0.025	0	0	0.0333333	0	0.005	0	0.00125	0	0.0025	0.0025	-0.00125	0.00125	0.0025	0.0025	0.00125			100	0	-0.0909091	-0.0454545	-0.047619	-0.0909091	-0.05	0	0	-0.0454545	-0.0555556	0	-0.0588235	0.117647	0
	99.3	0.01	0.025	0	0	0.0333333	0	0.005	0	0.00125	0	0.0025	0.0025	-0.00125	0.00125	0.0025	0.0025	0.00125			101	0	-0.0909091	-0.0454545	0	-0.0909091	-0.05	0.05	0	-0.0454545	-0.0555556	0	-0.0588235	0.117647	0
	100.3	0.01	0.025	0	0.00666667	0.0333333	0	0.005	0	0.00125	0	0.0025	0.0025	-0.00125	0.00125	0.0025	0.0025	0.00125			102	0	-0.0909091	0	0	-0.0909091	-0.05	0.05	0	-0.0454545	-0.0555556	0	-0.0588235	0.117647	0
	101.3	0.01	0.025	0	0	0.0333333	0	0.005	0	0.00125	0	0.0025	0.0025	-0.00125	0.00125	0.0025	0.00375	0.00125			103	0	-0.0909091	0	0	-0.0454545	-0.05	0.05	0	-0.0454545	0	0	-0.0588235	0.117647	0.05
	102.3	0.01	0.025	0.00666667	0	0.0333333	0	0.005	0	0.00125	0	0.0025	0.0025	-0.00125	0.00125	0.0025	0.00375	0.00125			104	0	-0.0909091	0	0	-0.0454545	-0.05	0.05	0	-0.0454545	0	0	-0.0588235	0.117647	0.05
	103.3	0.01	0.025	0.00666667	0	0	0	0.005	0	0.00125	0	0.0025	0.0025	-0.00125	0.00125	0.0025	0.0025	0			105	0	-0.0909091	-0.0454545	0	-0.0454545	-0.05	0.05	0	-0.0454545	-0.0555556	0	-0.0588235	0.117647	0.05
	104.3	0.01	0.025	0.00666667	0	0.0333333	0	0.005	0	0.00125	0	0.0025	0.0025	-0.00125	0.00125	0.0025	0.0025	0.00125			106	0	-0.0909091	0	0	-0.0454545	-0.05	0.05	0.0555556	-0.0454545	0	0.05	0	0.117647	0.05
	105.3	0.01	0.025	0.00666667	0	0	0	0.005	0	0.00125	0	0.0025	0.0025	-0.00125	0.00125	0.0025	0.0025	0.00125			107	0	-0.0909091	-0.0454545	0	-0.0454545	-0.05	0.05	0	-0.0454545	0	0	-0.0588235	0.117647	0
	106.3	0.01	0.025	0.00666667	0.00666667	0.0333333	0	0.005	0	0.00125	0	0.00375	0.0025	0	0.00125	0.0025	0.00375	0.00125			108	0	-0.0909091	-0.0454545	-0.047619	-0.0454545	-0.05	0	0	-0.0454545	-0.0555556	0	-0.0588235	0.117647	0
	107.3	0.01	0.025	0.00666667	0.00666667	0.0333333	0	0.005	0	0.00125	0	0.0025	0.00375	-0.00125	0.00125	0.0025	0.00375	0.00125			109	0	-0.0909091	-0.0454545	-0.047619	-0.0454545	-0.05	0.05	0	-0.0454545	-0.0555556	0	-0.0588235	0.117647	0
	108.3	0.01	0.025	0.00666667	0	0	0	0.005	0	0.00125	0	0.0025	0.0025	-0.00125	0.00125	0.0025	0.00375	0.00125			110	0	-0.0454545	0	-0.047619	-0.0454545	-0.05	0	0	-0.0454545	-0.0555556	0.05	0	0.117647	0
	109.3	0.015	0.0375	0.0133333	0.0133333	0.0333333	0	0.005	0.00166667	0.00125	0	0.00375	0.00375	0	0.0025	0.00375	0.00375	0.00125			111	0	-0.0454545	0	0	0	-0.05	0.05	0	-0.0454545	0	0.05	0	0.117647	0
	110.3	0.015	0.0375	0.00666667	0.00666667	0.0333333	0	0.005	0	0.0025	0	0.00375	0.00375	0.00125	0.00125	0.0025	0.00375	0.00125			112	0	-0.0909091	-0.0454545	0	-0.0454545	-0.05	0.05	0	-0.0454545	-0.0555556	0.05	0	0.0588235	0
	111.3	0.015	0.0375	0.00666667	0	0.0333333	0	0.005	0.00166667	0.0025	0	0.00375	0.00375	0.00125	0.00125	0.0025	0.00375	0.00125			113	0	-0.0454545	-0.0454545	-0.047619	-0.0454545	-0.05	0.05	0	-0.0454545	-0.0555556	0.05	0	0.117647	0
	112.3	0.015	0.0375	0.00666667	0.00666667	0.0333333	0	0.005	0.00166667	0.0025	0	0.00375	0.00375	0.00125	0.00125	0.0025	0.00375	0.00125			114	0	-0.0454545	-0.0454545	-0.047619	-0.0454545	-0.05	0.05	0	-0.0909091	-0.0555556	0.05	-0.0588235	0.117647	0
	113.3	0.015	0.0375	0.00666667	0	0.0333333	0	0.005	0.00166667	0.0025	0	0.00375	0.00375	0.00125	0.00125	0.0025	0.00375	0.00125			115	0	-0.0454545	0	-0.047619	-0.0454545	-0.05	0.05	0	-0.0454545	-0.0555556	0.05	-0.0588235	0.117647	0
	114.3	0.015	0.0375	0.00666667	0	0.0333333	0	0.005	0.00166667	0.0025	0	0.00375	0.00375	0.00125	0.00125	0.0025	0.00375	0.00125			116	0	-0.0454545	-0.0454545	-0.047619	-0.0454545	-0.05	0.05	0	-0.0454545	-0.0555556	0.05	-0.0588235	0.0588235	0
	115.3	0.015	0.0375	0.00666667	0.00666667	0.0666667	0	0.005	0.00166667	0.0025	0.00125	0.005	0.00375	0.00125	0.00125	0.00375	0.00375	0.00125			117	0	-0.0454545	-0.0454545	-0.047619	-0.0454545	-0.05	0.05	0	-0.0909091	-0.0555556	0.05	-0.0588235	0.0588235	0
	116.3	0.015	0.05	0.00666667	0.00666667	0.0666667	0.0333333	0.005	0.00166667	0.0025	0.00125	0.005	0.00375	0.00125	0.00125	0.0025	0.00375	0.00125			118	0	-0.0909091	-0.0454545	-0.047619	-0.0454545	-0.05	0.05	0	-0.0909091	-0.0555556	0	-0.0588235	0.117647	0
	117.3	0.015	0.0375	0.0133333	0.00666667	0.0666667	0	0.005	0.00166667	0.0025	0.00125	0.005	0.005	0.00125	0.00125	0.00375	0.00375	0.00125			119	-0.05	-0.0909091	-0.0454545	-0.047619	-0.0454545	-0.1	0.05	0	-0.0909091	-0.0555556	0	-0.0588235	0.0588235	0
	118.3	0.015	0.05	0.0133333	0.00666667	0.0666667	0.0333333	0.005	0.00166667	0.0025	0.00125	0.005	0.005	0.00125	0.00125	0.00375	0.00375	0.00125			120	0	-0.0454545	-0.0454545	-0.047619	-0.0454545	-0.05	0.05	0	-0.0454545	-0.0555556	0.05	-0.0588235	0.117647	0
	119.3	0.015	0.05	0.0133333	0.00666667	0.0666667	0.0333333	0.005	0.00166667	0.0025	0.00125	0.005	0.005	0.00125	0.00125	0.00375	0.00375	0.00125			121	0	-0.0454545	-0.0454545	-0.047619	-0.0454545	-0.05	0.05	0	-0.0454545	-0.0555556	0.05	-0.0588235	0.0588235	-0.05
	120.3	0.02	0.05	0.0133333	0.00666667	0.0666667	0.0333333	0.005	0.00166667	0.00375	0.00125	0.005	0.005	0.00125	0.00125	0.00375	0.00375	0.00125			122	0	-0.0454545	-0.0454545	-0.047619	-0.0454545	-0.1	0.05	0	-0.0909091	-0.0555556	0	-0.0588235	0.0588235	-0.05
	121.3	0.015	0.05	0.0133333	0.00666667	0.0666667	0.0333333	0.01	0.00166667	0.00375	0.00125	0.005	0.005	0.00125	0.00125	0.00375	0.005	0.00125			123	0	-0.0454545	-0.0454545	-0.047619	-0.0454545	-0.1	0.05	0	-0.0909091	-0.0555556	0	-0.0588235	0.0588235	-0.05
	122.3	0.015	0.0375	0.00666667	0	0.0666667	0	0.005	0.00166667	0.0025	0	0.005	0.00375	0.00125	0.00125	0.0025	0.00375	0.00125			124	0	-0.0454545	0	0	0	-0.05	0.1	0	-0.0454545	0	0.05	0	0.117647	0
	123.3	0.02	0.05	0.0133333	0.00666667	0.0666667	0.0333333	0.01	0.00166667	0.00375	0.00125	0.00625	0.005	0.00125	0.00125	0.00375	0.005	0.00125			125	0	-0.0454545	-0.0454545	-0.047619	-0.0454545	-0.05	0.05	0	-0.0909091	-0.0555556	0	-0.0588235	0.0588235	0
	124.3	0.015	0.05	0.00666667	0	0.0666667	0	0.005	0.00166667	0.0025	0.00125	0.005	0.005	0.00125	0.00125	0.0025	0.00375	0.00125			126	0	-0.0454545	-0.0454545	-0.047619	-0.0454545	-0.1	0.05	0	-0.0454545	-0.0555556	0	-0.0588235	0.0588235	0
	125.3	0.015	0.0375	0.0133333	0	0.0666667	0	0.005	0.00166667	0.0025	0.00125	0.00625	0.005	0.00125	0.00125	0.00375	0.00375	0.00125			127	0	-0.0454545	-0.0454545	-0.047619	0	-0.05	0.05	0	-0.0909091	-0.0555556	0.05	-0.0588235	0.0588235	-0.05
	126.3	0.015	0.0375	0.0133333	0.00666667	0.0666667	0	0.005	0.00166667	0.0025	0.00125	0.00625	0.005	0	0.00125	0.00375	0.005	0.00125			128	0	-0.0454545	-0.0454545	-0.047619	-0.0454545	-0.1	0.05	0	-0.0909091	-0.0555556	0	-0.0588235	0.0588235	-0.05
	127.3	0.015	0.0375	0.0133333	0.00666667	0.0666667	0	0.01	0.00166667	0.00375	0.00125	0.00625	0.005	0.00125	0.00125	0.00375	0.00375	0.00125			129	0	-0.0454545	-0.0454545	-0.0952381	-0.0454545	-0.1	0.05	0	-0.0909091	-0.0555556	0	-0.0588235	0.0588235	-0.05
	128.3	0.02	0.05	0.0133333	0.00666667	0.1	0.0333333	0.01	0.00333333	0.00375	0.00125	0.0075	0.005	0.00125	0.0025	0.00375	0.005	0.00125			130	0	-0.0454545	-0.0454545	-0.0952381	-0.0454545	-0.1	0.05	0	-0.0909091	-0.0555556	0	-0.0588235	0.0588235	-0.05
	129.3	0.015	0.0375	0.0133333	0.00666667	0.0666667	0.0333333	0.01	0.00166667	0.00375	0.00125	0.00625	0.005	0	0.0025	0.00375	0.005	0.00125			131	0	-0.0909091	-0.0454545	-0.0952381	-0.0454545	-0.1	0.05	0	-0.0909091	-0.0555556	0	-0.0588235	0.0588235	-0.1
	130.3	0.02	0.05	0.0133333	0.00666667	0.0666667	0.0333333	0.01	0.00166667	0.00375	0.00125	0.00625	0.005	0.00125	0.00125	0.00375	0.005	0.00125			132	0	-0.0909091	-0.0454545	-0.047619	-0.0454545	-0.1	0.05	0	-0.0909091	-0.0555556	0	-0.0588235	0.0588235	-0.1
	131.3	0.02	0.05	0.0133333	0	0.0666667	0.0333333	0.01	0.00333333	0.00375	0.00125	0.0075	0.005	0.00125	0.00125	0.00375	0.005	0.00125			133	0	-0.0909091	-0.0454545	-0.047619	-0.0454545	-0.1	0.05	0	-0.0909091	-0.0555556	0	-0.0588235	0.0588235	-0.1
	132.3	0.02	0.05	0.0133333	0.00333333	0.0666667	0.0333333	0.01	0.00333333	0.00375	0.00125	0.0075	0.005	0.00125	0.00125	0.00375	0.005	0.00125			134	0	-0.0454545	-0.0454545	-0.047619	-0.0454545	-0.1	0.05	0	-0.0909091	-0.0555556	0.05	-0.0588235	0.0588235	-0.05
	133.3	0.015	0.0375	0.02	0.00666667	0.1	0.0333333	0.01	0.00333333	0.00375	0.00125	0.0075	0.005	0	0.0025	0.00375	0.005	0.00125			135	0	-0.0454545	-0.0454545	-0.047619	-0.0454545	-0.05	0.05	0	-0.0909091	-0.0555556	0.05	-0.0588235	0.0588235	-0.05
	134.3	0.02	0.05	0.0133333	0.00333333	0.1	0.0333333	0.01	0.00333333	0.00375	0.00125	0.0075	0.005	0.00125	0.00125	0.00375	0.005	0.00125			136	0.05	-0.0454545	0	0	0	-0.05	0.1	0	-0.0454545	-0.0555556	0.05	-0.0588235	0.117647	-0.05
	135.3	0.02	0.05	0.0133333	0.00333333	0.1	0.0333333	0.01	0.00333333	0.00375	0.00125	0.0075	0.00625	0.00125	0.00125	0.00375	0.005	0.00125			137	0	-0.0454545	-0.0454545	-0.047619	-0.0454545	-0.05	0.05	0	-0.0909091	-0.0555556	0.05	-0.0588235	0.0588235	-0.1
	136.3	0.02	0.05	0.0133333	0.00333333	0.1	0.0333333	0.015	0.00333333	0.00375	0.00125	0.00875	0.00625	0.00125	0.00125	0.00375	0.005	0.00125			138	0	-0.0454545	-0.0454545	0	0	-0.05	0.1	0	-0.0454545	-0.0555556	0.05	-0.0588235	0.0588235	-0.05
	137.3	0.02	0.05	0.02	0.00333333	0.1	0.0333333	0.015	0.00333333	0.00375	0.00125	0.00875	0.00625	0.00125	0.0025	0.00375	0.005	0.00125			139	0.05	-0.0454545	0	0.047619	0.0454545	0	0.1	0.0555556	-0.0454545	0	0.1	0	0.117647	0
	138.3	0.02	0.0625	0.02	0.00333333	0.01	0.0333333	0.015	0.00333333	0.00375	0.00125	0.00875	0.01	0.00125	0.00125	0.00375	0.005	0.00125			140	0	-0.0454545	-0.0454545	-0.047619	-0.0454545	-0.05	0.05	0	-0.0454545	-0.0555556	0.05	-0.0588235	0.0588235	-0.05
	139.3	0.02	0.0625	0.02	0.00333333	0.01	0.0333333	0.015	0.00333333	0.005	0.00125	0.00875	0.0166667	0.00125	0.00125	0.00375	0.005	0.00125			141	0	-0.0454545	-0.0454545	-0.047619	0	-0.05	0.05	0	-0.0909091	-0.0555556	0.05	-0.0588235	0.0588235	-0.05
	140.3	0.02	0.05	0.0266667	0.00666667	0.0133333	0.0333333	0.015	0.00333333	0.005	0.0025	0.01	0.0166667	0	0.0025	0.005	0.00625	0.00125			142	0	-0.0454545	-0.0454545	0	0	-0.05	0.05	0	-0.0454545	-0.0555556	0.05	-0.0588235	0.0588235	-0.05
	141.3	0.02	0.0625	0.01	0.00333333	0.0133333	0.0333333	0.015	0.005	0.005	0.0025	0.01	0.0166667	0.00125	0.0025	0.005	0.00625	0.00125			143	0.05	-0.0454545	0.0454545	0.047619	0.0454545	0	0.1	0.0555556	0	0	0.1	0	0.117647	0.05
	142.3	0.025	0.0625	0.01	0.00333333	0.0133333	0.0333333	0.02	0.005	0.005	0.0025	0.01125	0.0166667	0.00125	0.0025	0.005	0.00625	0.00125			144	0.05	-0.0454545	0	0	0	0	0.1	0.0555556	-0.0454545	0	0.05	0	0.117647	0
	143.3	0.02	0.0625	0.01	0.00333333	0.0133333	0.0333333	0.02	0.005	0.005	0.0025	0.01125	0.0166667	0.00125	0.0025	0.005	0.00625	0.00125			145	0.05	-0.0454545	-0.0454545	0	-0.0454545	0	0.1	0	-0.0454545	-0.0555556	0.05	-0.0588235	0.117647	0
	144.3	0.025	0.0625	0.01	0.00333333	0.0133333	0.0333333	0.02	0.005	0.005	0.0025	0.01125	0.0166667	0.0025	0.0025	0.005	0.00625	0.00125			146	0	-0.0454545	-0.0909091	-0.047619	-0.0909091	-0.05	0.05	-0.0555556	-0.0909091	-0.111111	-0.05	-0.117647	0.0588235	-0.1
	145.3	0.025	0.0625	0.0133333	0.00666667	0.0133333	0.0666667	0.02	0.005	0.005	0.0025	0.01125	0.02	0.00125	0.0025	0.005	0.00625	0.00125			147	0.05	-0.0454545	-0.0909091	0	-0.0909091	-0.05	0.05	-0.0555556	-0.0454545	-0.111111	0	-0.117647	0.0588235	-0.05
	146.3	0.02	0.0625	0.0133333	0.00666667	0.0166667	0.0666667	0.02	0.005	0.005	0.0025	0.01125	0.02	0.00125	0.0025	0.00625	0.00625	0.0025			148	0	-0.0909091	-0.0909091	0	-0.0909091	-0.05	0	-0.0555556	-0.0909091	-0.111111	0	-0.117647	0	-0.05
	147.3	0.03	0.0875	0.01	0.00333333	0.0166667	0.0666667	0.025	0.005	0.005	0.0025	0.0125	0.0166667	0.0025	0.0025	0.005	0.00625	0.0025			149	0	-0.0909091	-0.0909091	0	-0.0909091	-0.05	0	-0.0555556	-0.0909091	-0.111111	0	-0.117647	0	-0.1
	148.3	0.025	0.0625	0.0133333	0.00666667	0.0166667	0.0666667	0.025	0.00666667	0.00625	0.0025	0.0125	0.02	0.00125	0.0025	0.00625	0.0075	0.0025			150	-0.1	-0.136364	-0.136364	-0.047619	-0.136364	-0.05	-0.05	-0.111111	-0.136364	-0.111111	-0.05	-0.176471	-0.0588235	-0.1
	149.3	0.025	0.075	0.0133333	0.00666667	0.0166667	0.0666667	0.025	0.00666667	0.00625	0.0025	0.01375	0.02	0.0025	0.00375	0.00625	0.0075	0.0025			151	-0.05	-0.0909091	-0.0909091	0	-0.0909091	-0.05	-0.05	-0.0555556	-0.0909091	-0.0555556	0	-0.117647	0	-0.1
	150.3	0.025	0.075	0.0133333	0.00666667	0.0166667	0.0666667	0.025	0.00666667	0.00625	0.0025	0.01375	0.02	0.0025	0.0025	0.005	0.0075	0.0025			152	-0.05	-0.0909091	-0.0909091	0	-0.0909091	-0.05	-0.05	-0.0555556	-0.0909091	-0.111111	0	-0.117647	0	-0.1
	151.3	0.025	0.0875	0.0133333	0.00666667	0.0166667	0.0666667	0.025	0.00666667	0.00625	0.0025	0.01375	0.02	0.0025	0.0025	0.005	0.0075	0.0025			153	-0.05	-0.0909091	-0.136364	0	-0.0909091	-0.05	-0.05	-0.0555556	-0.0454545	-0.0555556	0	-0.117647	0	-0.1
	152.3	0.025	0.075	0.0166667	0.00666667	0.0166667	0.0666667	0.03	0.00666667	0.00625	0.00375	0.01375	0.02	0.0025	0.00375	0.00625	0.0075	0.0025			154	-0.05	-0.0909091	-0.136364	-0.047619	-0.0909091	-0.05	-0.05	-0.0555556	-0.0454545	-0.111111	0	-0.117647	0	-0.1
	153.3	0.03	0.0875	0.0133333	0.00666667	0.02	0.0666667	0.03	0.00833333	0.00625	0.00375	0.015	0.02	0.0025	0.00375	0.00625	0.0075	0.0025			155	-0.05	-0.0454545	-0.136364	0	-0.0909091	-0.05	-0.05	0	-0.0454545	-0.0555556	0	-0.117647	0.0588235	-0.05
	154.3	0.03	0.0875	0.0166667	0.01	0.0266667	0.1	0.03	0.00833333	0.0075	0.00375	0.01625	0.0233333	0.00375	0.00375	0.00625	0.0075	0.0025			156	-0.05	-0.0454545	-0.136364	-0.047619	-0.0909091	-0.05	-0.05	0	-0.0454545	-0.0555556	0	-0.117647	0.0588235	-0.05
	155.3	0.03	0.0875	0.0166667	0.01	0.0266667	0.1	0.03	0.00833333	0.0075	0.00375	0.015	0.0233333	0.00375	0.00375	0.00625	0.00875	0.0025			157	-0.05	-0.0454545	-0.136364	0	-0.0909091	-0.05	-0.05	0	-0.0454545	-0.0555556	0	-0.117647	0.0588235	-0.05
	156.3	0.03	0.0875	0.0166667	0.01	0.0233333	0.0666667	0.03	0.00833333	0.0075	0.00375	0.015	0.0233333	0.00375	0.00375	0.00625	0.00875	0.0025			158	-0.1	-0.0454545	-0.136364	-0.047619	-0.0909091	-0.05	-0.05	0	-0.0454545	-0.0555556	-0.05	-0.117647	0	-0.1
	157.3	0.03	0.1	0.0166667	0.01	0.0266667	0.1	0.035	0.00833333	0.0075	0.00375	0.015	0.0233333	0.00375	0.00375	0.00625	0.00875	0.00375			159	-0.1	-0.0454545	-0.136364	0	-0.0909091	-0.05	-0.05	0	-0.0454545	-0.0555556	-0.05	-0.117647	0.0588235	-0.1
	158.3	0.03	0.1	0.0166667	0.01	0.0266667	0.1	0.035	0.00833333	0.0075	0.00375	0.015	0.0233333	0.00375	0.00375	0.00625	0.00875	0.0025			160	-0.1	-0.0454545	-0.136364	0	-0.0909091	-0.05	-0.05	0	0	-0.0555556	-0.05	-0.117647	0.0588235	-0.05
	159.3	0.035	0.1	0.0166667	0.01	0.03	0.1	0.035	0.00833333	0.0075	0.00375	0.01625	0.0233333	0.00375	0.00375	0.00625	0.00875	0.00375			161	-0.1	-0.0454545	-0.136364	0	-0.0909091	-0.05	-0.05	0	0	-0.0555556	-0.05	-0.117647	0.0588235	-0.05
	160.3	0.035	0.1	0.0166667	0.01	0.03	0.1	0.035	0.01	0.0075	0.005	0.01625	0.0233333	0.00375	0.00375	0.0075	0.00875	0.00375			162	-0.1	-0.0454545	-0.136364	0	-0.0909091	-0.05	-0.05	0	0	-0.0555556	-0.05	-0.117647	0.0588235	-0.05
	161.3	0.035	0.1	0.0166667	0.01	0.03	0.1	0.035	0.01	0.0075	0.005	0.01625	0.0233333	0.00375	0.00375	0.0075	0.00875	0.00375			163	-0.1	-0.0454545	-0.136364	0	-0.0454545	-0.05	-0.05	0	0	-0.0555556	-0.05	-0.117647	0.0588235	-0.05
	162.3	0.03	0.0875	0.0233333	0.0166667	0.03	0.1	0.035	0.01	0.0075	0.005	0.01625	0.0233333	0.0025	0.005	0.0075	0.01	0.00375			164	-0.1	-0.0454545	-0.136364	0	-0.0454545	0	-0.05	0.0555556	0	-0.0555556	0	-0.117647	0.0588235	-0.05
	163.3	0.035	0.1	0.02	0.0133333	0.03	0.1	0.035	0.01	0.0075	0.005	0.0175	0.0266667	0.00375	0.005	0.00875	0.01	0.00375			165	-0.1	-0.0454545	-0.136364	0	-0.0454545	-0.05	-0.05	0.0555556	0.0454545	-0.0555556	-0.05	-0.117647	0.0588235	-0.1
	164.3	0.035	0.1	0.02	0.0133333	0.03	0.1	0.04	0.01	0.0075	0.005	0.0175	0.0266667	0.00375	0.005	0.0075	0.01	0.00375			166	-0.1	-0.0454545	-0.136364	0	-0.0454545	-0.05	-0.05	0.0555556	0.0454545	-0.0555556	-0.05	-0.117647	0.0588235	-0.1
	165.3	0.035	0.1125	0.02	0.0133333	0.0333333	0.1	0.04	0.01	0.0075	0.005	0.0175	0.0266667	0.005	0.005	0.00875	0.01	0.00375			167	-0.1	-0.0454545	-0.181818	-0.047619	-0.0454545	-0.05	-0.05	0.0555556	0.0454545	-0.0555556	0	-0.117647	0.0588235	-0.05
	166.31	0.035	0.1125	0.02	0.01	0.0333333	0.1	0.04	0.0116667	0.0075	0.005	0.0175	0.0266667	0.005	0.005	0.0075	0.01	0.00375			168	-0.1	-0.0454545	-0.136364	0	-0.0454545	-0.05	-0.05	0.0555556	0.0454545	-0.0555556	0	-0.0588235	0.0588235	-0.1
	167.31	0.035	0.1125	0.02	0.0133333	0.0366667	0.1	0.04	0.0116667	0.00875	0.005	0.01875	0.0266667	0.005	0.005	0.0075	0.01	0.00375			169	-0.1	-0.0454545	-0.136364	0	0	-0.05	-0.05	0.0555556	0.0454545	-0.0555556	0	-0.0588235	0.0588235	-0.05
	168.31	0.035	0.125	0.02	0.0133333	0.0366667	0.1	0.04	0.0116667	0.00875	0.005	0.01875	0.0266667	0.005	0.005	0.0075	0.01	0.00375			170	-0.1	0	-0.181818	0	0	-0.05	-0.05	0.0555556	0.0454545	-0.0555556	-0.05	-0.0588235	0.0588235	-0.1
	169.31	0.035	0.1125	0.0233333	0.0166667	0.0366667	0.133333	0.045	0.0116667	0.00875	0.005	0.01875	0.0266667	0.005	0.00625	0.00875	0.01125	0.00375			171	-0.1	0	-0.136364	0	0	-0.05	-0.05	0.0555556	0.0454545	-0.0555556	0	-0.0588235	0.0588235	-0.1
	170.31	0.035	0.1125	0.0233333	0.0166667	0.0366667	0.133333	0.045	0.0116667	0.00875	0.00625	0.01875	0.0266667	0.00375	0.00625	0.00875	0.01125	0.005			172	-0.1	0	-0.181818	0	0	-0.05	-0.05	0.0555556	0.0909091	-0.0555556	-0.05	-0.0588235	0.0588235	-0.1
	171.31	0.035	0.125	0.0233333	0.0133333	0.04	0.133333	0.045	0.0116667	0.00875	0.00625	0.02	0.03	0.005	0.005	0.00875	0.01125	0.005			173	-0.1	0	-0.181818	0	0	-0.05	-0.05	0.0555556	0.0909091	-0.0555556	-0.05	-0.0588235	0.0588235	-0.1
	172.31	0.04	0.1375	0.0233333	0.0133333	0.0433333	0.133333	0.045	0.0133333	0.00875	0.00625	0.02	0.0266667	0.005	0.00625	0.00875	0.01125	0.005			174	-0.1	0	-0.181818	0	0	-0.05	-0.05	0.0555556	0.0909091	-0.0555556	-0.05	-0.117647	0	-0.1
	173.31	0.04	0.1375	0.0233333	0.0133333	0.0433333	0.133333	0.045	0.0133333	0.00875	0.00625	0.02	0.0266667	0.00625	0.00625	0.00875	0.01125	0.005			175	-0.1	0	-0.181818	0	0	-0.05	-0.05	0.0555556	0.136364	-0.0555556	0	-0.0588235	0	-0.1
	174.31	0.04	0.1375	0.0233333	0.0133333	0.0466667	0.133333	0.045	0.0133333	0.00875	0.00625	0.02	0.03	0.00625	0.00625	0.00875	0.01125	0.005			176	-0.15	0	-0.227273	-0.047619	0	-0.05	-0.05	0	0.0909091	-0.111111	-0.05	-0.117647	0	-0.15
	175.31	0.04	0.1375	0.0233333	0.0133333	0.0466667	0.133333	0.045	0.0133333	0.00875	0.00625	0.02125	0.0266667	0.00625	0.00625	0.00875	0.01125	0.005			177	-0.1	0	-0.181818	-0.047619	0	-0.05	-0.05	0.0555556	0.136364	-0.0555556	-0.05	-0.117647	0	-0.15
	176.31	0.04	0.1375	0.0266667	0.0166667	0.0466667	0.133333	0.045	0.0133333	0.00875	0.00625	0.02125	0.03	0.00625	0.00625	0.01	0.01125	0.005			178	-0.1	0	-0.181818	0	0.0454545	-0.05	-0.05	0.0555556	0.181818	-0.0555556	0	-0.0588235	0.0588235	-0.15
	177.31	0.035	0.125	0.0266667	0.02	0.0466667	0.133333	0.05	0.015	0.01	0.00625	0.02125	0.03	0.005	0.0075	0.01125	0.01125	0.005			179	-0.1	0.0454545	-0.181818	0	0.0454545	-0.05	-0.05	0.0555556	0.181818	-0.0555556	0	-0.0588235	0.0588235	-0.15
	178.31	0.04	0.15	0.0266667	0.0166667	0.05	0.133333	0.05	0.015	0.01	0.0075	0.0225	0.03	0.00625	0.00625	0.01	0.01125	0.005			180	-0.1	0.0454545	-0.181818	-0.047619	0.0454545	-0.05	0	0.0555556	0.227273	-0.0555556	-0.05	-0.117647	0	-0.1
	179.31	0.04	0.15	0.0233333	0.0133333	0.05	0.133333	0.05	0.015	0.01	0.0075	0.0225	0.03	0.00625	0.00625	0.01	0.01125	0.005			181	-0.1	0.0454545	-0.181818	-0.047619	0	-0.05	-0.05	0.0555556	0.227273	-0.0555556	-0.05	-0.117647	0	-0.15
	180.31	0.04	0.15	0.0266667	0.0166667	0.05	0.133333	0.05	0.015	0.01	0.0075	0.0225	0.03	0.00625	0.0075	0.01125	0.01125	0.005			182	-0.1	0.0454545	-0.181818	0	0.0454545	-0.05	0	0.0555556	0.227273	-0.0555556	-0.05	-0.0588235	0	-0.1
	181.31	0.04	0.15	0.0266667	0.0166667	0.05	0.133333	0.055	0.015	0.01	0.0075	0.02375	0.03	0.00625	0.00625	0.01	0.0125	0.005			183	-0.1	0.0454545	-0.181818	0	0.0454545	-0.05	0	0.0555556	0.227273	-0.0555556	-0.05	-0.117647	0	-0.15
	182.31	0.04	0.15	0.0266667	0.0166667	0.05	0.133333	0.05	0.015	0.01	0.0075	0.0225	0.03	0.00625	0.00625	0.01	0.01125	0.005			184	-0.1	0.0454545	-0.181818	-0.047619	0.0454545	-0.05	0	0.0555556	0.227273	-0.111111	-0.05	-0.117647	0	-0.15
	183.31	0.045	0.1625	0.0266667	0.0166667	0.0533333	0.0125	0.055	0.015	0.01	0.0075	0.02375	0.03	0.00625	0.0075	0.01	0.0125	0.00625			185	-0.1	0.0454545	-0.181818	-0.047619	0.0454545	-0.05	0	0.0555556	0.272727	-0.0555556	-0.05	-0.117647	0	-0.15
	184.31	0.045	0.1625	0.0266667	0.0166667	0.0533333	0.0125	0.055	0.015	0.01	0.0075	0.02375	0.03	0.0075	0.0075	0.01	0.0125	0.00625			186	-0.1	0.0454545	-0.181818	-0.047619	0.0454545	-0.05	0	0.0555556	0.272727	-0.111111	-0.05	-0.117647	0	-0.15
	185.31	0.045	0.1625	0.0266667	0.0166667	0.0533333	0.0125	0.055	0.0166667	0.01	0.0075	0.02375	0.03	0.00625	0.0075	0.01125	0.0125	0.00625			187	-0.1	0.0454545	-0.181818	-0.047619	0.0454545	-0.05	0	0.0555556	0.272727	-0.111111	-0.05	-0.117647	0	-0.15
	186.31	0.045	0.175	0.0266667	0.0166667	0.0533333	0.0125	0.055	0.0166667	0.01	0.0075	0.025	0.03	0.0075	0.0075	0.01125	0.0125	0.00625			188	-0.1	0.0454545	-0.181818	-0.047619	0.0454545	-0.05	0	0.0555556	0.318182	-0.111111	-0.05	-0.117647	0	-0.15
	187.31	0.04	0.15	0.03	0.0233333	0.0533333	0.0125	0.055	0.0166667	0.01	0.0075	0.025	0.02	0.005	0.00875	0.0125	0.0125	0.00625			189	-0.1	0.0454545	-0.181818	-0.047619	0	-0.05	0	0.0555556	0.318182	-0.111111	-0.05	-0.117647	0	-0.15
	188.31	0.04	0.1625	0.03	0.0233333	0.0533333	0.0125	0.055	0.0166667	0.01	0.00875	0.025	0.018	0.005	0.00875	0.01125	0.0125	0.00625			190	-0.1	0.0454545	-0.181818	-0.047619	0.0454545	-0.05	0	0.0555556	0.318182	-0.111111	-0.05	-0.117647	0	-0.15
	189.31	0.045	0.175	0.03	0.02	0.0533333	0.0125	0.06	0.0166667	0.01	0.00875	0.025	0.02	0.00625	0.00875	0.0125	0.0125	0.00625			191	-0.1	0.0454545	-0.181818	-0.047619	0.0454545	-0.05	0	0.0555556	0.318182	-0.111111	-0.05	-0.117647	0	-0.15
	190.31	0.04	0.1625	0.03	0.0233333	0.05	0.0125	0.06	0.0166667	0.01125	0.00875	0.025	0.02	0.005	0.00875	0.0125	0.0125	0.00625			192	-0.1	0.0454545	-0.181818	-0.047619	0.0454545	-0.05	0	0.0555556	0.318182	-0.111111	-0.05	-0.117647	0	-0.15
	191.31	0.045	0.1875	0.03	0.02	0.0566667	0.0125	0.06	0.0166667	0.01125	0.00875	0.02625	0.02	0.0075	0.0075	0.0125	0.01375	0.00625			193	-0.1	0.0454545	-0.181818	-0.047619	0.0454545	-0.05	0	0.0555556	0.318182	-0.111111	-0.05	-0.117647	0	-0.15
	192.31	0.045	0.1875	0.03	0.06	0.0566667	0.0125	0.06	0.0183333	0.01125	0.00875	0.02625	0.02	0.0075	0.00875	0.0125	0.01375	0.00625			194	-0.1	0.0454545	-0.181818	-0.047619	0.0454545	-0.05	0	0.0555556	0.363636	-0.111111	-0.05	-0.117647	0	-0.15
	193.31	0.045	0.1875	0.03	0.06	0.0533333	0.0125	0.06	0.0183333	0.01125	0.00875	0.02625	0.02	0.0075	0.00875	0.0125	0.01375	0.00625			195	-0.1	0.0454545	-0.181818	-0.047619	0.0454545	-0.05	0	0.0555556	0.363636	-0.111111	-0.05	-0.117647	0	-0.15
	194.31	0.05	0.2	0.03	0.06	0.0566667	0.0125	0.065	0.0183333	0.01125	0.00875	0.02625	0.02	0.00875	0.00875	0.0125	0.01375	0.00625			196	-0.1	0.0454545	-0.181818	-0.047619	0.0454545	-0.05	0	0.0555556	0.363636	-0.111111	-0.05	-0.117647	0	-0.15
	195.31	0.05	0.2	0.03	0.06	0.0566667	0.0125	0.065	0.0183333	0.01125	0.00875	0.02625	0.02	0.00875	0.00875	0.0125	0.01375	0.0075			197	-0.1	0.0454545	-0.181818	-0.047619	0.0454545	-0.05	0	0.0555556	0.363636	-0.111111	-0.05	-0.117647	0	-0.15
	196.31	0.05	0.2	0.03	0.06	0.0566667	0.0125	0.065	0.0183333	0.01125	0.00875	0.02625	0.022	0.00875	0.00875	0.0125	0.01375	0.0075			198	-0.1	0.0454545	-0.181818	-0.047619	0.0454545	-0.05	0	0.0555556	0.409091	-0.111111	-0.05	-0.117647	0	-0.15
	197.31	0.05	0.2125	0.03	0.06	0.0566667	0.015	0.065	0.02	0.01125	0.01	0.0275	0.022	0.00875	0.00875	0.0125	0.01375	0.0075			199	-0.1	0.0454545	-0.181818	-0.047619	0.0454545	-0.05	0	0.0555556	0.409091	-0.111111	-0.05	-0.117647	0	-0.15
	198.31	0.045	0.1875	0.0333333	0.07	0.0533333	0.0125	0.065	0.02	0.01125	0.01	0.02625	0.022	0.0075	0.01	0.01375	0.01375	0.0075			200	-0.1	0.0454545	-0.181818	-0.047619	0.0454545	-0.05	0	0.0555556	0.409091	-0.111111	-0.05	-0.117647	0	-0.15
	199.31	0.045	0.2	0.0333333	0.07	0.0566667	0.015	0.065	0.02	0.01125	0.01	0.0275	0.022	0.0075	0.01	0.015	0.015	0.0075			201	-0.1	0.0454545	-0.181818	-0.047619	0.0454545	-0.05	0	0.0555556	0.409091	-0.111111	-0.05	-0.117647	0	-0.15
	200.31	0.045	0.0533333	0.0333333	0.07	0.10625	0.015	0.065	0.02	0.01125	0.01	0.0275	0.022	0.00875	0.01	0.015	0.015	0.0075			202	-0.1	0.0454545	-0.181818	-0.047619	0.0454545	-0.05	0	0.0555556	0.409091	-0.111111	-0.05	-0.117647	0	-0.15
	201.31	0.045	0.0566667	0.0366667	0.07	0.10625	0.015	0.065	0.02	0.01125	0.01	0.0275	0.022	0.0075	0.04	0.015	0.015	0.0075			203	-0.1	0.0454545	-0.181818	-0.047619	0.0454545	-0.05	0	0.0555556	0.409091	-0.0555556	-0.05	-0.117647	0	-0.15
	202.31	0.05	0.0566667	0.0333333	0.07	0.1125	0.015	0.07	0.0216667	0.01125	0.01125	0.0275	0.022	0.00875	0.04	0.015	0.015	0.0075			204	-0.1	0.0454545	-0.181818	-0.047619	0.0454545	-0.05	0	0.0555556	0.409091	-0.111111	-0.05	-0.117647	0	-0.15
	203.31	0.05	0.06	0.0333333	0.07	0.10625	0.015	0.07	0.0216667	0.01125	0.01125	0.0275	0.022	0.00875	0.04	0.015	0.015	0.0075			205	-0.1	0.0454545	-0.181818	-0.047619	0.0454545	-0.05	0	0.0555556	0.409091	-0.111111	-0.05	-0.117647	0	-0.15
	204.31	0.05	0.06	0.0333333	0.07	0.10625	0.015	0.07	0.0216667	0.01125	0.01	0.0275	0.022	0.00875	0.04	0.015	0.015	0.0075			206	-0.1	0.0454545	-0.181818	-0.047619	0.0454545	-0.05	0	0.0555556	0.454545	-0.111111	-0.05	-0.117647	0	-0.15
	205.31	0.05	0.06	0.0333333	0.07	0.10625	0.015	0.07	0.0216667	0.01125	0.01	0.0275	0.022	0.01	0.04	0.015	0.015	0.0075			207	-0.1	0.0454545	-0.181818	-0.047619	0.0454545	-0.05	0	0.0555556	0.409091	-0.111111	-0.05	-0.117647	0	-0.15
	206.31	0.05	0.06	0.0366667	0.08	0.10625	0.015	0.075	0.0216667	0.01125	0.01125	0.0275	0.024	0.00875	0.045	0.01625	0.01625	0.00875			208	-0.1	0.0454545	-0.181818	-0.047619	0.0454545	-0.05	0	0.0555556	0.454545	-0.111111	-0.05	-0.117647	0	-0.15
	207.31	0.05	0.06	0.0366667	0.08	0.1125	0.015	0.07	0.0216667	0.01125	0.01125	0.02875	0.024	0.00875	0.045	0.01625	0.01625	0.00875			209	-0.1	0.0454545	-0.181818	-0.047619	0.0454545	-0.05	0	0.0555556	0.454545	-0.111111	-0.05	-0.117647	0	-0.15
	208.31	0.05	0.06	0.0366667	0.08	0.10625	0.015	0.07	0.0216667	0.0125	0.01125	0.02875	0.024	0.00875	0.045	0.01625	0.01625	0.00875			210	-0.1	0	-0.227273	-0.0952381	0	-0.1	0	0.0555556	0.409091	-0.166667	-0.1	-0.176471	-0.0588235	-0.2
	209.31	0.05	0.0633333	0.0366667	0.08	0.10625	0.015	0.07	0.0216667	0.0125	0.01125	0.0275	0.024	0.00875	0.045	0.01625	0.01625	0.00875			211	-0.1	0	-0.227273	-0.0952381	0	-0.1	0	0.0555556	0.409091	-0.111111	-0.1	-0.176471	-0.0588235	-0.2
	210.31	0.05	0.0633333	0.0366667	0.07	0.10625	0.015	0.07	0.0233333	0.01125	0.01125	0.02875	0.024	0.00875	0.045	0.015	0.01625	0.00875			212	-0.1	0	-0.227273	-0.0952381	0	-0.1	0	0.0555556	0.409091	-0.111111	-0.1	-0.176471	-0.0588235	-0.2
	211.31	0.05	0.0666667	0.0366667	0.07	0.10625	0.0175	0.075	0.0233333	0.01125	0.01125	0.02875	0.024	0.01	0.045	0.01625	0.01625	0.00875			213	-0.1	0.0454545	-0.227273	-0.0952381	0	-0.1	0	0.0555556	0.409091	-0.166667	-0.1	-0.176471	-0.0588235	-0.2
	212.31	0.05	0.06	0.04	0.1	0.10625	0.0175	0.07	0.0233333	0.0125	0.01125	0.02875	0.024	0.0075	0.05	0.01625	0.01625	0.01			214	-0.1	0.0454545	-0.181818	-0.047619	0.0454545	-0.05	0	0.0555556	0.454545	-0.111111	-0.05	-0.117647	0	-0.15
	213.31	0.055	0.0666667	0.0366667	0.08	0.11875	0.0175	0.075	0.0233333	0.0125	0.01125	0.02875	0.024	0.01	0.045	0.01625	0.01625	0.00875			215	-0.1	0.0454545	-0.227273	-0.047619	0.0454545	-0.05	0	0.0555556	0.454545	-0.111111	-0.05	-0.117647	0	-0.15
	214.31	0.055	0.0666667	0.0366667	0.08	0.11875	0.0175	0.075	0.0233333	0.01125	0.01125	0.02875	0.024	0.01	0.05	0.01625	0.01625	0.00875			216	-0.1	0.0454545	-0.181818	-0.047619	0.0454545	-0.05	0	0.0555556	0.454545	-0.111111	-0.05	-0.117647	0	-0.15
	215.31	0.055	0.0666667	0.0366667	0.08	0.11875	0.0175	0.075	0.0233333	0.01125	0.01125	0.02875	0.024	0.01	0.045	0.01625	0.01625	0.00875			217	-0.1	0.0454545	-0.181818	-0.047619	0.0454545	-0.05	0	0.0555556	0.454545	-0.111111	-0.05	-0.117647	0	-0.15
	216.31	0.055	0.0666667	0.0366667	0.08	0.11875	0.0175	0.075	0.0233333	0.0125	0.0125	0.02875	0.024	0.01125	0.05	0.01625	0.01625	0.00875			218	-0.1	0.0454545	-0.181818	-0.047619	0.0454545	-0.05	0	0.0555556	0.454545	-0.111111	-0.05	-0.117647	0	-0.15
	217.31	0.055	0.0666667	0.04	0.09	0.125	0.0175	0.075	0.025	0.0125	0.0125	0.02875	0.026	0.01	0.05	0.0175	0.0175	0.00875			219	-0.1	0.0454545	-0.227273	-0.047619	0.0454545	-0.05	0	0.0555556	0.454545	-0.111111	-0.05	-0.117647	0	-0.15
	218.31	0.022	0.0666667	0.04	0.09	0.125	0.0175	0.075	0.025	0.0125	0.0125	0.02875	0.026	0.01	0.05	0.0175	0.0175	0.01			220	-0.1	0.0454545	-0.227273	-0.047619	0.0454545	-0.05	0	0.0555556	0.454545	-0.111111	-0.05	-0.117647	0	-0.15
	219.31	0.02	0.0666667	0.04	0.09	0.125	0.0175	0.075	0.025	0.0125	0.0125	0.02875	0.026	0.01	0.055	0.01875	0.0175	0.01			221	-0.1	0.0454545	-0.227273	-0.0952381	0	-0.1	0	0.0555556	0.409091	-0.166667	-0.1	-0.176471	-0.0588235	-0.2
	220.31	0.02	0.0666667	0.04	0.09	0.125	0.0175	0.075	0.025	0.0125	0.0125	0.02875	0.026	0.01	0.055	0.01875	0.0175	0.01			222	-0.1	0	-0.227273	-0.0952381	0	-0.1	-0.05	0.0555556	0.409091	-0.166667	-0.1	-0.176471	-0.0588235	-0.2
	221.31	0.022	0.07	0.04	0.09	0.0525	0.0175	0.08	0.025	0.0125	0.0125	0.02875	0.026	0.01125	0.055	0.0175	0.0175	0.01			223	-0.1	0.0454545	-0.227273	-0.0952381	0	-0.1	0	0.0555556	0.409091	-0.111111	-0.1	-0.117647	0	-0.15
	222.31	0.022	0.0733333	0.04	0.09	0.0525	0.02	0.08	0.025	0.0125	0.0125	0.02875	0.026	0.01125	0.055	0.01875	0.0175	0.01			224	-0.1	0.0454545	-0.227273	-0.0952381	0	-0.1	0	0.0555556	0.409091	-0.166667	-0.1	-0.117647	-0.0588235	-0.2
	223.32	0.022	0.0666667	0.0433333	0.1	0.0525	0.02	0.075	0.025	0.0125	0.0125	0.02875	0.026	0.01	0.055	0.01875	0.0175	0.01			225	-0.1	0.0454545	-0.227273	-0.0952381	0	-0.1	0	0.0555556	0.409091	-0.111111	-0.1	-0.176471	-0.0588235	-0.2
	224.32	0.022	0.07	0.0433333	0.1	0.0525	0.02	0.08	0.025	0.0125	0.0125	0.02875	0.026	0.01	0.055	0.02	0.01875	0.01			226	-0.1	0.0454545	-0.227273	-0.0952381	0	-0.1	0	0.0555556	0.454545	-0.166667	-0.1	-0.176471	-0.0588235	-0.2
	225.32	0.022	0.0733333	0.0433333	0.1	0.055	0.02	0.08	0.0266667	0.0125	0.01375	0.02875	0.026	0.01125	0.055	0.01875	0.01875	0.01			227	-0.1	0.0454545	-0.227273	-0.0952381	0	-0.1	0	0.0555556	0.409091	-0.166667	-0.1	-0.176471	-0.0588235	-0.2
	226.32	0.02	0.07	0.0433333	0.11	0.055	0.02	0.08	0.025	0.0125	0.01375	0.02875	0.026	0.01	0.06	0.02	0.01875	0.01125			228	-0.1	0.0454545	-0.227273	-0.0952381	0	-0.1	0	0.0555556	0.409091	-0.166667	-0.1	-0.176471	-0.0588235	-0.2
	227.32	0.024	0.0733333	0.0433333	0.1	0.0575	0.02	0.08	0.0266667	0.0125	0.01375	0.02875	0.026	0.0125	0.06	0.01875	0.01875	0.01125			229	-0.1	0.0454545	-0.227273	-0.0952381	0	-0.1	0	0.0555556	0.409091	-0.111111	-0.1	-0.176471	-0.0588235	-0.2
	228.32	0.022	0.0766667	0.04	0.09	0.0575	0.02	0.08	0.0266667	0.0125	0.01375	0.03	0.026	0.0125	0.06	0.02	0.01875	0.01125			230	-0.1	0.0454545	-0.227273	-0.0952381	0	-0.1	0	0.0555556	0.409091	-0.166667	-0.1	-0.176471	-0.0588235	-0.2
	229.32	0.022	0.0766667	0.0433333	0.09	0.055	0.02	0.08	0.0266667	0.0125	0.01375	0.03	0.028	0.01125	0.06	0.02	0.01875	0.01125			231	-0.1	0.0454545	-0.227273	-0.0952381	0	-0.1	0	0.0555556	0.409091	-0.111111	-0.1	-0.176471	0	-0.2
	230.32	0.022	0.0766667	0.0433333	0.03	0.0575	0.02	0.085	0.0266667	0.0125	0.01375	0.03	0.028	0.01125	0.06	0.02	0.01875	0.01125			232	-0.1	0.0454545	-0.227273	-0.0952381	0	-0.1	0	0.0555556	0.409091	-0.166667	-0.1	-0.176471	-0.0588235	-0.2
	231.32	0.014	0.05	0.0866667	0.04	0.0575	0.0425	0.03	0.0316667	0.01375	0.01625	0.045	0.062	0.00375	0.06	0.025	0.06875	0.01125			233	-0.1	0.0454545	-0.227273	-0.0952381	0	-0.1	0	0.0555556	0.409091	-0.166667	-0.1	-0.176471	-0.0588235	-0.2
	232.32	0.026	0.0866667	0.05	0.0433333	0.0625	0.0275	0.095	0.0283333	0.0125	0.0125	0.02875	0.032	0.00875	0.08	0.0225	0.0225	0.015			234	-0.1	0.0454545	-0.227273	-0.0952381	0	-0.1	0	0.0555556	0.409091	-0.166667	-0.1	-0.176471	-0.0588235	-0.2
	233.32	0.024	0.0833333	0.05	0.0366667	0.0625	0.0275	0.09	0.0283333	0.0125	0.01375	0.02875	0.032	0.01125	0.075	0.02375	0.0225	0.01375			235	-0.1	0.0454545	-0.227273	-0.0952381	0	-0.1	0	0.0555556	0.409091	-0.166667	-0.1	-0.176471	-0.0588235	-0.2
	234.32	0.024	0.08	0.05	0.04	0.06	0.0275	0.09	0.0283333	0.0125	0.01375	0.02875	0.032	0.01	0.075	0.02375	0.0225	0.01375			236	-0.1	0.0454545	-0.227273	-0.0952381	0	-0.1	0	0.0555556	0.409091	-0.166667	-0.1	-0.176471	-0.0588235	-0.2
	235.32	0.024	0.0833333	0.05	0.04	0.0625	0.0275	0.095	0.0283333	0.0125	0.01375	0.02875	0.032	0.01	0.08	0.02375	0.0225	0.015			237	-0.1	0.0454545	-0.227273	-0.0952381	0	-0.1	0	0.0555556	0.409091	-0.111111	-0.1	-0.117647	-0.0588235	-0.2
	236.32	0.024	0.0833333	0.05	0.04	0.131579	0.0275	0.095	0.03	0.01375	0.01375	0.03	0.032	0.01125	0.08	0.02375	0.0225	0.01375			238	-0.1	0.0454545	-0.227273	-0.0952381	0	-0.1	0	0.0555556	0.409091	-0.166667	-0.1	-0.176471	-0.0588235	-0.2
	237.32	0.022	0.08	0.05	0.0433333	0.126316	0.0275	0.095	0.0283333	0.01375	0.015	0.03	0.032	0.01	0.08	0.02375	0.0225	0.015			239	-0.1	0.0454545	-0.227273	-0.0952381	0	-0.1	0	0.0555556	0.409091	-0.166667	-0.1	-0.176471	-0.0588235	-0.2
	238.32	0.022	0.08	0.0533333	0.0433333	0.131579	0.0275	0.095	0.03	0.01375	0.015	0.03	0.032	0.01125	0.08	0.025	0.0225	0.015			240	-0.1	0.0454545	-0.227273	-0.0952381	0	-0.1	0	0.0555556	0.409091	-0.166667	-0.1	-0.176471	-0.0588235	-0.2
	239.32	0.022	0.08	0.0533333	0.0433333	0.131579	0.0275	0.095	0.03	0.01375	0.015	0.03	0.032	0.01	0.085	0.025	0.02375	0.015			241	-0.1	0.0454545	-0.227273	-0.0952381	0	-0.1	0	0.0555556	0.409091	-0.166667	-0.1	-0.176471	-0.0588235	-0.2
	240.32	0.022	0.08	0.0533333	0.0433333	0.131579	0.0275	0.095	0.03	0.01375	0.015	0.03	0.032	0.01125	0.08	0.025	0.0225	0.015			242	-0.1	0.0454545	-0.227273	-0.0952381	0	-0.1	0	0.0555556	0.409091	-0.111111	-0.1	-0.176471	0	-0.2
	241.32	0.022	0.08	0.0533333	0.0433333	0.131579	0.0275	0.095	0.03	0.01375	0.015	0.03	0.032	0.01125	0.085	0.025	0.0225	0.015			243	-0.1	0.0454545	-0.227273	-0.0952381	0	-0.1	0	0.0555556	0.409091	-0.111111	-0.1	-0.117647	0	-0.2
	242.32	0.022	0.0833333	0.0533333	0.0433333	0.126316	0.0275	0.095	0.03	0.01375	0.015	0.03125	0.032	0.01	0.085	0.025	0.0225	0.015			244	-0.1	0.0454545	-0.227273	-0.0952381	0	-0.1	0	0.0555556	0.409091	-0.111111	-0.1	-0.176471	-0.0588235	-0.2
	243.32	0.024	0.08	0.0533333	0.0466667	0.131579	0.0275	0.095	0.03	0.01375	0.015	0.03	0.032	0.01125	0.09	0.02625	0.02375	0.01625			245	-0.1	0.0454545	-0.181818	-0.047619	0.0454545	-0.1	0	0.111111	0.454545	-0.111111	-0.1	-0.117647	0	-0.15
	244.32	0.022	0.08	0.0533333	0.0466667	0.131579	0.0275	0.095	0.03	0.01375	0.01625	0.03	0.032	0.01125	0.09	0.025	0.0225	0.0433333			246	-0.1	0.0454545	-0.227273	-0.047619	0.0454545	-0.05	0	0.111111	0.454545	-0.111111	-0.1	-0.117647	0	-0.15
	245.32	0.022	0.08	0.0533333	0.0466667	0.136842	0.0275	0.095	0.03	0.01375	0.01625	0.03	0.032	0.01125	0.09	0.02625	0.02375	0.0433333			247	-0.1	0.0454545	-0.181818	-0.047619	0.0454545	-0.1	0	0.111111	0.454545	-0.111111	-0.1	-0.117647	0	-0.15
	246.32	0.024	0.08	0.0533333	0.0466667	0.136842	0.03	0.095	0.03	0.015	0.01625	0.03	0.032	0.01125	0.09	0.02625	0.02375	0.0433333			248	-0.1	0.0454545	-0.227273	-0.047619	0.0454545	-0.1	0	0.111111	0.454545	-0.111111	-0.1	-0.117647	0	-0.15
	247.32	0.022	0.08	0.0566667	0.05	0.136842	0.0275	0.095	0.0316667	0.015	0.01625	0.03	0.032	0.01125	0.095	0.0275	0.02375	0.0433333			249	-0.1	0.0454545	-0.227273	-0.047619	0.0454545	-0.05	0	0.111111	0.454545	-0.111111	-0.1	-0.117647	0	-0.15
	248.32	0.022	0.08	0.0566667	0.05	0.136842	0.03	0.095	0.0316667	0.015	0.01625	0.03	0.034	0.01125	0.095	0.0275	0.02375	0.0433333			250	-0.1	0.0909091	-0.227273	-0.047619	0.0454545	-0.05	0	0.111111	0.454545	-0.111111	-0.1	-0.117647	0	-0.15
	249.32	0.022	0.08	0.0533333	0.0466667	0.136842	0.03	0.095	0.03	0.015	0.01625	0.03	0.032	0.0125	0.09	0.02625	0.02375	0.0433333			251	-0.1	0.0909091	-0.181818	-0.047619	0.0454545	-0.05	0	0.111111	0.454545	-0.111111	-0.1	-0.117647	0	-0.15
	250.32	0.022	0.08	0.0533333	0.05	0.131579	0.03	0.1	0.0316667	0.015	0.01625	0.03125	0.032	0.0125	0.095	0.0275	0.02375	0.0433333			252	-0.1	0.0909091	-0.227273	-0.047619	0.0454545	-0.1	0	0.111111	0.454545	-0.111111	-0.1	-0.117647	0	-0.15
	251.32	0.022	0.0833333	0.0533333	0.05	0.131579	0.03	0.095	0.0316667	0.015	0.01625	0.03	0.034	0.0125	0.095	0.0275	0.02375	0.0466667			253	-0.1	0.0909091	-0.227273	-0.047619	0.0454545	-0.05	0	0.111111	0.454545	-0.111111	-0.1	-0.117647	0	-0.15
	252.32	0.022	0.0833333	0.0566667	0.05	0.136842	0.03	0.095	0.0316667	0.015	0.01625	0.03125	0.032	0.0125	0.095	0.0275	0.02375	0.0433333			254	-0.1	0.0454545	-0.227273	-0.0952381	0	-0.15	0	0.0555556	0.409091	-0.166667	-0.15	-0.176471	-0.0588235	-0.2
	253.32	0.022	0.08	0.0533333	0.05	0.131579	0.0275	0.095	0.0316667	0.015	0.01625	0.03125	0.032	0.01125	0.095	0.0275	0.0225	0.0466667			255	-0.1	0.0909091	-0.181818	-0.047619	0.0454545	-0.05	0	0.111111	0.454545	-0.111111	-0.1	-0.117647	0	-0.15
	254.32	0.022	0.0833333	0.0533333	0.05	0.131579	0.03	0.1	0.0316667	0.015	0.01625	0.125	0.034	0.0125	0.095	0.02875	0.02375	0.0466667			256	-0.1	0.0454545	-0.227273	-0.0952381	0	-0.1	0	0.0555556	0.409091	-0.166667	-0.15	-0.176471	-0.0588235	-0.2
	255.32	0.024	0.08	0.0566667	0.0566667	0.136842	0.03	0.1	0.0316667	0.015	0.0175	0.125	0.034	0.0125	0.1	0.02875	0.02375	0.0466667			257	-0.05	0.0909091	-0.181818	-0.047619	0.0454545	-0.05	0.05	0.111111	0.454545	-0.111111	-0.05	-0.117647	0	-0.15
	256.32	0.024	0.0866667	0.0533333	0.05	0.131579	0.03	0.1	0.0316667	0.015	0.01625	0.12	0.034	0.01375	0.095	0.0275	0.02375	0.0466667			258	-0.1	0.0454545	-0.227273	-0.0952381	0	-0.1	0	0.0555556	0.409091	-0.166667	-0.15	-0.176471	-0.0588235	-0.2
	257.32	0.024	0.08	0.0533333	0.0533333	0.131579	0.03	0.1	0.0316667	0.015	0.01625	0.125	0.034	0.0125	0.1	0.02875	0.02375	0.0466667			259	-0.1	0.0454545	-0.227273	-0.0952381	0	-0.1	0	0.0555556	0.409091	-0.166667	-0.1	-0.176471	-0.0588235	-0.2
	258.32	0.024	0.08	0.0533333	0.0533333	0.131579	0.03	0.1	0.0316667	0.01625	0.01625	0.125	0.034	0.0125	0.1	0.02875	0.02375	0.0466667			260	-0.1	0.0454545	-0.227273	-0.0952381	0	-0.1	0	0.0555556	0.409091	-0.166667	-0.1	-0.176471	-0.0588235	-0.2
	259.32	0.022	0.08	0.0533333	0.0533333	0.126316	0.03	0.1	0.0316667	0.015	0.01625	0.125	0.034	0.0125	0.1	0.02875	0.0225	0.0466667			261	-0.1	0.0909091	-0.181818	-0.047619	0.0454545	-0.1	0.05	0.111111	0.454545	-0.111111	-0.1	-0.117647	0	-0.15
	260.32	0.022	0.0766667	0.0533333	0.0533333	0.0793103	0.03	0.095	0.0316667	0.015	0.01625	0.12	0.034	0.0125	0.1	0.02875	0.0225	0.0466667			262	-0.1	0.0454545	-0.227273	-0.142857	0	-0.1	0	0.0555556	0.409091	-0.166667	-0.1	-0.176471	-0.0588235	-0.2
	261.32	0.022	0.0766667	0.0533333	0.0533333	0.0793103	0.03	0.095	0.0316667	0.015	0.01625	0.125	0.032	0.0125	0.1	0.02875	0.0225	0.0466667			263	-0.1	0.0909091	-0.181818	-0.047619	0.0454545	-0.05	0	0.111111	0.454545	-0.111111	-0.1	-0.117647	0	-0.15
	262.32	0.022	0.08	0.0566667	0.0566667	0.0827586	0.0325	0.105	0.0333333	0.01625	0.0175	0.125	0.034	0.0125	0.105	0.03	0.02375	0.0466667			264	-0.1	0.0909091	-0.181818	-0.047619	0.0454545	-0.05	0.05	0.111111	0.454545	-0.111111	-0.1	-0.117647	0	-0.15
	263.32	0.022	0.0766667	0.05	0.0533333	0.0758621	0.03	0.095	0.0316667	0.015	0.01625	0.12	0.032	0.0125	0.1	0.02875	0.0225	0.0466667			265	-0.1	0.0454545	-0.227273	-0.0952381	0	-0.1	0	0.0555556	0.409091	-0.111111	-0.1	-0.176471	-0.0588235	-0.2
	264.32	0.024	0.08	0.0533333	0.0566667	0.0827586	0.0325	0.105	0.0333333	0.01625	0.0175	0.13	0.034	0.01375	0.105	0.03	0.02375	0.0466667			266	-0.1	0.0909091	-0.181818	-0.047619	0.0454545	-0.05	0.05	0.111111	0.454545	-0.111111	-0.05	-0.117647	0	-0.15
	265.32	0.022	0.0766667	0.05	0.0533333	0.0793103	0.03	0.1	0.0316667	0.015	0.01625	0.125	0.032	0.0125	0.105	0.03	0.0225	0.0466667			267	-0.1	0.0454545	-0.227273	-0.0952381	0	-0.1	0	0.0555556	0.409091	-0.111111	-0.1	-0.176471	-0.0588235	-0.2
	266.32	0.022	0.08	0.0533333	0.0566667	0.0827586	0.0325	0.1	0.0333333	0.01625	0.0175	0.13	0.034	0.01375	0.105	0.03	0.02375	0.0466667			268	-0.05	0.0909091	-0.181818	-0.047619	0.0454545	-0.05	0.05	0.166667	0.454545	-0.0555556	-0.05	-0.117647	0	-0.15
	267.35	0.022	0.08	0.0533333	0.06	0.0862069	0.0325	0.105	0.0333333	0.01625	0.0175	0.13	0.034	0.0125	0.11	0.03	0.02375	0.05			269	-0.05	0.136364	-0.181818	-0.047619	0.0454545	-0.05	0.05	0.166667	0.454545	-0.111111	-0.05	-0.117647	0	-0.15
	268.35	0.022	0.08	0.0533333	0.06	0.0827586	0.0325	0.105	0.0333333	0.01625	0.0175	0.13	0.034	0.0125	0.11	0.03	0.02375	0.05			270	-0.05	0.0909091	-0.181818	-0.047619	0.0454545	-0.05	0.05	0.166667	0.454545	-0.0555556	-0.05	-0.117647	0	-0.15
	269.35	0.022	0.08	0.0533333	0.06	0.0827586	0.0325	0.105	0.0333333	0.01625	0.0175	0.13	0.034	0.0125	0.11	0.03125	0.02375	0.05			271	-0.1	0.0909091	-0.227273	-0.0952381	0	-0.1	0	0.111111	0.409091	-0.111111	-0.1	-0.176471	-0.0588235	-0.2
	270.35	0.022	0.08	0.0533333	0.0566667	0.0793103	0.0325	0.105	0.0333333	0.015	0.0175	0.125	0.034	0.0125	0.105	0.03	0.02375	0.05			272	-0.05	0.136364	-0.181818	-0.047619	0.0454545	-0.05	0.05	0.166667	0.454545	-0.111111	-0.05	-0.117647	0	-0.15
	271.35	0.022	0.08	0.0533333	0.06	0.0862069	0.0325	0.105	0.0333333	0.01625	0.0175	0.13	0.034	0.0125	0.11	0.03	0.02375	0.05			273	-0.05	0.136364	-0.181818	-0.047619	0.0454545	-0.05	0.05	0.166667	0.454545	-0.0555556	-0.05	-0.117647	0	-0.15
	272.35	0.022	0.08	0.0533333	0.06	0.0827586	0.0325	0.105	0.0333333	0.01625	0.0175	0.13	0.034	0.01375	0.11	0.03125	0.02375	0.05			274	-0.05	0.136364	-0.181818	-0.047619	0.0454545	-0.05	0.05	0.166667	0.454545	-0.0555556	-0.05	-0.117647	0	-0.15
	273.35	0.022	0.08	0.0533333	0.06	0.0827586	0.0325	0.11	0.0333333	0.01625	0.0175	0.13	0.034	0.01375	0.11	0.03125	0.02375	0.05			275	-0.05	0.136364	-0.181818	-0.047619	0.0454545	-0.05	0.05	0.166667	0.454545	-0.0555556	-0.05	-0.117647	0	-0.15
	274.35	0.022	0.08	0.0533333	0.06	0.0827586	0.0325	0.11	0.0333333	0.01625	0.01875	0.13	0.034	0.0125	0.11	0.03125	0.02375	0.05			276	-0.05	0.136364	-0.181818	-0.047619	0.0454545	-0.05	0.05	0.166667	0.454545	-0.0555556	-0.05	-0.117647	0	-0.15
	275.35	0.022	0.08	0.0533333	0.0566667	0.0793103	0.0325	0.11	0.0333333	0.01625	0.0175	0.13	0.034	0.0125	0.11	0.03125	0.02375	0.05			277	-0.1	0.0909091	-0.227273	-0.0952381	0	-0.1	0	0.111111	0.409091	-0.111111	-0.1	-0.117647	0	-0.2
	276.35	0.02	0.08	0.0533333	0.0566667	0.0724138	0.03	0.105	0.0333333	0.015	0.0175	0.125	0.034	0.0125	0.11	0.03125	0.02375	0.05			278	-0.05	0.136364	-0.181818	-0.047619	0.0454545	-0.05	0.05	0.166667	0.454545	-0.0555556	-0.05	-0.117647	0	-0.15
	277.35	0.022	0.0833333	0.05	0.0566667	0.0793103	0.0325	0.11	0.035	0.01625	0.0175	0.13	0.034	0.01375	0.11	0.03125	0.02375	0.05			279	-0.1	0.0909091	-0.227273	-0.0952381	0	-0.1	0	0.111111	0.409091	-0.111111	-0.1	-0.176471	-0.0588235	-0.2
	278.35	0.022	0.08	0.05	0.0566667	0.0793103	0.0325	0.11	0.035	0.01625	0.0175	0.135	0.034	0.0125	0.11	0.03125	0.02375	0.05			280	-0.1	0.0909091	-0.227273	-0.0952381	0	-0.1	0	0.111111	0.409091	-0.111111	-0.1	-0.176471	-0.0588235	-0.2
	279.35	0.022	0.0833333	0.03	0.0566667	0.0793103	0.0325	0.11	0.035	0.01625	0.01875	0.135	0.034	0.01375	0.11	0.03125	0.02375	0.05			281	-0.1	0.0909091	-0.227273	-0.0952381	0	-0.1	0	0.111111	0.409091	-0.111111	-0.1	-0.176471	-0.0588235	-0.2
	280.35	0.02	0.0833333	0.03	0.06	0.0793103	0.0325	0.11	0.035	0.01625	0.0175	0.13	0.034	0.0125	0.115	0.03125	0.02375	0.05			282	-0.1	0.0909091	-0.181818	-0.0952381	0	-0.1	0.05	0.166667	0.409091	-0.111111	-0.1	-0.117647	0	-0.15
	281.35	0.02	0.0833333	0.03	0.0566667	0.0793103	0.0325	0.115	0.035	0.01625	0.01875	0.135	0.034	0.0125	0.115	0.03125	0.025	0.05			283	-0.05	0.136364	-0.181818	-0.0952381	0	-0.1	0.05	0.166667	0.454545	-0.111111	-0.1	-0.117647	0	-0.15
	282.35	0.02	0.08	0.03	0.0566667	0.0758621	0.0325	0.11	0.035	0.01625	0.0175	0.13	0.034	0.0125	0.115	0.03125	0.025	0.05			284	-0.1	0.0909091	-0.227273	-0.0952381	0	-0.1	0	0.166667	0.409091	-0.111111	-0.1	-0.117647	-0.0588235	-0.15
	283.35	0.02	0.08	0.03	0.0566667	0.0758621	0.0325	0.11	0.035	0.01625	0.0175	0.13	0.034	0.0125	0.11	0.03125	0.025	0.05			285	-0.1	0.0909091	-0.181818	-0.0952381	0	-0.1	0	0.166667	0.409091	-0.111111	-0.1	-0.176471	-0.0588235	-0.2
	284.35	0.02	0.0766667	0.03	0.0566667	0.0758621	0.0325	0.046	0.035	0.01625	0.0175	0.13	0.036	0.01375	0.115	0.03125	0.025	0.05			286	-0.1	0.0909091	-0.227273	-0.0952381	0	-0.1	0	0.166667	0.409091	-0.111111	-0.1	-0.176471	-0.0588235	-0.2
	285.35	0.02	0.08	0.03	0.06	0.0793103	0.035	0.046	0.0366667	0.01625	0.01875	0.135	0.036	0.01375	0.115	0.0325	0.025	0.05			287	-0.1	0.136364	-0.227273	-0.0952381	0	-0.1	0	0.166667	0.409091	-0.111111	-0.1	-0.117647	-0.0588235	-0.15
	286.35	0.02	0.0766667	0.03	0.0566667	0.0758621	0.0325	0.046	0.035	0.01625	0.01875	0.13	0.036	0.0125	0.115	0.0325	0.025	0.05			288	-0.1	0.136364	-0.227273	-0.0952381	0	-0.1	0	0.166667	0.409091	-0.111111	-0.1	-0.117647	-0.0588235	-0.2
	287.35	0.02	0.0766667	0.03	0.06	0.0758621	0.035	0.046	0.035	0.015	0.0175	0.135	0.036	0.0125	0.115	0.0325	0.025	0.05			289	-0.1	0.136364	-0.181818	-0.0952381	0	-0.1	0	0.166667	0.409091	-0.111111	-0.1	-0.176471	-0.0588235	-0.15
	288.35	0.02	0.0766667	0.03	0.06	0.0758621	0.0325	0.046	0.0366667	0.01625	0.01875	0.13	0.036	0.01375	0.115	0.0325	0.025	0.05			290	-0.1	0.136364	-0.227273	-0.0952381	0	-0.1	0	0.222222	0.409091	-0.111111	-0.1	-0.176471	-0.0588235	-0.2
	289.35	0.02	0.0766667	0.03	0.0566667	0.0724138	0.035	0.048	0.0366667	0.01625	0.01875	0.13	0.06	0.01375	0.115	0.0325	0.02625	0.05			291	-0.05	0.136364	-0.181818	-0.0952381	0	-0.1	0.05	0.222222	0.409091	-0.111111	-0.1	-0.117647	0	-0.15
	290.35	0.018	0.0766667	0.03	0.0566667	0.0655172	0.035	0.046	0.0366667	0.015	0.0175	0.13	0.06	0.0125	0.115	0.0325	0.025	0.05			292	-0.05	0.136364	-0.181818	-0.0952381	0	-0.1	0.05	0.277778	0.409091	-0.111111	-0.1	-0.117647	0	-0.15
	291.35	0.02	0.0733333	0.03	0.0633333	0.0827586	0.0375	0.048	0.0383333	0.01625	0.01875	0.135	0.06	0.01375	0.12	0.03375	0.025	0.0533333			293	-0.05	0.136364	-0.181818	-0.0952381	0	-0.1	0.05	0.277778	0.409091	-0.111111	-0.1	-0.117647	0	-0.15
	292.35	0.018	0.0766667	0.03	0.0633333	0.0724138	0.035	0.048	0.0366667	0.01625	0.01875	0.13	0.0633333	0.01375	0.12	0.03375	0.02625	0.05			294	-0.05	0.136364	-0.181818	-0.0952381	0	-0.1	0.05	0.277778	0.409091	-0.111111	-0.1	-0.117647	0	-0.15
	293.35	0.02	0.0766667	0.032	0.0666667	0.0758621	0.0375	0.048	0.0383333	0.01625	0.01875	0.135	0.0666667	0.01375	0.125	0.035	0.02625	0.0533333			295	-0.05	0.136364	-0.181818	-0.0952381	0	-0.1	0.05	0.277778	0.409091	-0.111111	-0.1	-0.117647	0	-0.15
	294.35	0.02	0.0766667	0.03	0.0633333	0.0724138	0.035	0.048	0.0366667	0.01625	0.01875	0.13	0.0633333	0.01375	0.12	0.03375	0.02625	0.0533333			296	-0.05	0.136364	-0.181818	-0.0952381	0	-0.1	0.05	0.277778	0.409091	-0.111111	-0.1	-0.117647	0	-0.15
	295.35	0.02	0.0766667	0.03	0.0633333	0.0724138	0.035	0.048	0.0366667	0.01625	0.01875	0.13	0.0633333	0.01375	0.125	0.03375	0.02625	0.0533333			297	-0.05	0.181818	-0.181818	-0.0952381	0	-0.1	0.05	0.333333	0.409091	-0.111111	-0.1	-0.117647	-0.0588235	-0.15
	296.35	0.02	0.0766667	0.03	0.0633333	0.0724138	0.035	0.048	0.0383333	0.01625	0.01875	0.13	0.0666667	0.015	0.125	0.03375	0.02625	0.0533333			298	-0.05	0.181818	-0.181818	-0.0952381	0	-0.1	0.05	0.333333	0.409091	-0.111111	-0.1	-0.117647	0	-0.15
	297.35	0.02	0.0766667	0.032	0.0633333	0.0724138	0.0375	0.046	0.0383333	0.01625	0.01875	0.135	0.0633333	0.01375	0.125	0.03375	0.02625	0.0533333			299	-0.05	0.181818	-0.181818	-0.0952381	0	-0.1	0.05	0.333333	0.409091	-0.111111	-0.1	-0.117647	0	-0.15
	298.35	0.02	0.0766667	0.032	0.0633333	0.0724138	0.035	0.048	0.0383333	0.01625	0.01875	0.135	0.0633333	0.01375	0.125	0.03375	0.02625	0.0533333
	299.35	0.02	0.0766667	0.032	0.0666667	0.0758621	0.0375	0.048	0.0366667	0.01625	0.01875	0.135	0.0666667	0.015	0.125	0.035	0.02625	0.0533333
	300.35	0.02	0.0766667	0.032	0.0666667	0.0758621	0.0375	0.048	0.0383333	0.01625	0.01875	0.135	0.0666667	0.015	0.125	0.035	0.02625	0.0533333
	301.35	0.018	0.0766667	0.03	0.06	0.0655172	0.035	0.046	0.0366667	0.015	0.0175	0.13	0.0633333	0.01375	0.12	0.03375	0.02625	0.0533333
	302.35	0.02	0.0766667	0.03	0.0666667	0.0758621	0.0375	0.048	0.0383333	0.01625	0.01875	0.135	0.0666667	0.015	0.13	0.035	0.0275	0.0533333
	303.35	0.02	0.0766667	0.03	0.0633333	0.0724138	0.0375	0.048	0.0383333	0.015	0.0175	0.13	0.0666667	0.015	0.125	0.035	0.02625	0.0533333
	304.35	0.02	0.0766667	0.03	0.0633333	0.0724138	0.0375	0.048	0.0383333	0.01625	0.0175	0.13	0.0666667	0.015	0.13	0.035	0.02625	0.0533333
	305.35	0.018	0.0733333	0.03	0.0633333	0.0689655	0.035	0.046	0.035	0.015	0.01625	0.125	0.0633333	0.01375	0.125	0.03375	0.02625	0.05
	306.35	0.02	0.0766667	0.03	0.0666667	0.0724138	0.0375	0.048	0.0383333	0.01625	0.01875	0.135	0.0666667	0.015	0.13	0.03625	0.0275	0.0533333
	307.35	0.02	0.08	0.03	0.0666667	0.0758621	0.0375	0.048	0.0383333	0.01625	0.01875	0.135	0.0666667	0.01625	0.13	0.035	0.0275	0.0533333
	308.35	0.02	0.08	0.03	0.0666667	0.0758621	0.0375	0.048	0.0383333	0.01625	0.01875	0.135	0.0666667	0.0175	0.135	0.035	0.0275	0.0533333
	309.35	0.02	0.08	0.03	0.0633333	0.0758621	0.0375	0.048	0.0383333	0.01625	0.01875	0.135	0.0666667	0.0175	0.13	0.035	0.0275	0.0566667
	310.35	0.02	0.0766667	0.032	0.0666667	0.0724138	0.0375	0.048	0.0383333	0.01625	0.01875	0.135	0.07	0.0175	0.135	0.03625	0.0275	0.0566667
	311.62	0.02	0.0766667	0.032	0.0666667	0.0758621	0.0375	0.048	0.0383333	0.01625	0.01875	0.135	0.07	0.0175	0.135	0.03625	0.0275	0.0566667
	311.62	0.02	0.08	0.032	0.07	0.0758621	0.0375	0.048	0.0383333	0.01625	0.01875	0.135	0.07	0.01625	0.14	0.03625	0.0275	0.0566667
	312.35	0.02	0.0833333	0.03	0.0666667	0.0758621	0.0375	0.048	0.0383333	0.01625	0.01875	0.135	0.07	0.0175	0.135	0.03625	0.0275	0.0566667
	313.35	0.02	0.0766667	0.032	0.07	0.0758621	0.0375	0.048	0.0383333	0.01625	0.01875	0.135	0.07	0.01625	0.14	0.0375	0.0275	0.0566667
	314.35	0.02	0.08	0.032	0.0733333	0.0758621	0.04	0.048	0.04	0.01625	0.01875	0.135	0.07	0.0175	0.145	0.0375	0.02875	0.06
	315.35	0.02	0.0766667	0.032	0.07	0.0758621	0.0375	0.046	0.0383333	0.01625	0.01875	0.135	0.07	0.0175	0.145	0.0375	0.02875	0.06
	316.35	0.02	0.0766667	0.032	0.07	0.0758621	0.04	0.048	0.0383333	0.01625	0.01875	0.135	0.07	0.0175	0.145	0.0375	0.02875	0.0566667
	317.35	0.02	0.0766667	0.032	0.07	0.0724138	0.04	0.046	0.0383333	0.01625	0.01875	0.135	0.07	0.01625	0.145	0.0375	0.02875	0.0566667
	318.35	0.02	0.0766667	0.032	0.07	0.0758621	0.04	0.046	0.0383333	0.01625	0.0175	0.135	0.07	0.0175	0.145	0.0375	0.02875	0.0566667
	319.35	0.02	0.0766667	0.032	0.07	0.0758621	0.04	0.046	0.0383333	0.01625	0.0175	0.135	0.07	0.0175	0.145	0.0375	0.02875	0.06
	320.35	0.02	0.0766667	0.032	0.07	0.0724138	0.04	0.046	0.0383333	0.01625	0.01875	0.135	0.07	0.01625	0.145	0.0375	0.02875	0.0566667
	321.35	0.018	0.0733333	0.032	0.07	0.0724138	0.0375	0.046	0.0383333	0.01625	0.0175	0.135	0.07	0.01625	0.145	0.0375	0.02875	0.0566667
	322.35	0.02	0.0766667	0.032	0.0733333	0.0758621	0.04	0.046	0.0383333	0.01625	0.01875	0.135	0.07	0.0175	0.15	0.0375	0.02875	0.06
	323.35	0.02	0.0766667	0.032	0.0733333	0.0758621	0.04	0.046	0.0383333	0.01625	0.01875	0.135	0.07	0.0175	0.15	0.0375	0.02875	0.06
	324.35	0.02	0.0766667	0.032	0.0733333	0.0724138	0.04	0.048	0.0383333	0.01625	0.01875	0.135	0.0733333	0.0175	0.15	0.03875	0.02875	0.06
	325.35	0.02	0.08	0.034	0.0766667	0.0758621	0.04	0.048	0.04	0.01625	0.01875	0.14	0.0733333	0.01875	0.155	0.04	0.03	0.06
	326.35	0.018	0.0766667	0.034	0.0733333	0.0724138	0.04	0.046	0.04	0.01625	0.01875	0.135	0.0733333	0.0175	0.15	0.03875	0.03	0.06
	327.35	0.02	0.08	0.034	0.0766667	0.0724138	0.04	0.048	0.04	0.01625	0.01875	0.14	0.0766667	0.01875	0.155	0.04	0.03	0.06
	328.35	0.02	0.0766667	0.032	0.07	0.0689655	0.04	0.046	0.0383333	0.01625	0.0175	0.135	0.0733333	0.01875	0.145	0.0375	0.02875	0.06
	329.35	0.02	0.08	0.032	0.0733333	0.0724138	0.04	0.046	0.0383333	0.01625	0.0175	0.14	0.0733333	0.0175	0.15	0.03875	0.03	0.06
	330.35	0.02	0.0733333	0.03	0.07	0.0689655	0.0375	0.044	0.0366667	0.015	0.0175	0.135	0.07	0.0175	0.145	0.0375	0.02875	0.06
	331.35	0.02	0.0766667	0.03	0.07	0.0689655	0.0375	0.044	0.0366667	0.015	0.01625	0.13	0.07	0.0175	0.14	0.03625	0.02875	0.06
	332.35	0.016	0.0766667	0.028	0.0633333	0.0551724	0.035	0.042	0.035	0.01375	0.015	0.125	0.07	0.01625	0.135	0.035	0.0275	0.0566667
	333.35	0.018	0.07	0.028	0.0666667	0.0655172	0.0375	0.04	0.0333333	0.01375	0.015	0.125	0.0666667	0.01625	0.135	0.035	0.02625	0.0566667
	334.35	0.018	0.07	0.028	0.0666667	0.062069	0.0325	0.038	0.0316667	0.01375	0.01375	0.12	0.0666667	0.015	0.13	0.03375	0.02625	0.0566667
	335.35	0.018	0.0633333	0.026	0.0633333	0.0586207	0.0325	0.036	0.03	0.0125	0.0125	0.115	0.0633333	0.015	0.125	0.0325	0.025	0.0533333
	336.35	0.016	0.0633333	0.024	0.06	0.0517241	0.03	0.034	0.0266667	0.0125	0.01125	0.11	0.06	0.01375	0.115	0.03	0.02375	0.05
	337.35	0.016	0.06	0.022	0.0566667	0.0517241	0.03	0.032	0.025	0.01125	0.01	0.105	0.0566667	0.01375	0.11	0.02875	0.0225	0.05
	338.35	0.016	0.0566667	0.022	0.0533333	0.0482759	0.0275	0.028	0.0233333	0.01125	0.01	0.1	0.0533333	0.0125	0.105	0.0275	0.02125	0.0466667
	339.35	0.014	0.0533333	0.02	0.05	0.0448276	0.025	0.026	0.0216667	0.01	0.00875	0.09	0.05	0.01125	0.1	0.025	0.02	0.0433333
	340.35	0.014	0.0466667	0.018	0.0466667	0.0413793	0.0225	0.024	0.0183333	0.00875	0.0075	0.085	0.0466667	0.01	0.09	0.02375	0.0175	0.04
	341.35	0.012	0.0433333	0.016	0.0433333	0.037931	0.0225	0.022	0.0166667	0.0075	0.00625	0.075	0.04	0.00875	0.085	0.02125	0.01625	0.0366667
	342.35	0.012	0.0433333	0.016	0.04	0.037931	0.02	0.02	0.015	0.0075	0.00625	0.075	0.04	0.00875	0.08	0.02	0.01625	0.0366667
	343.35	0.012	0.04	0.014	0.04	0.0344828	0.02	0.02	0.0133333	0.0075	0.00625	0.07	0.0366667	0.0075	0.075	0.01875	0.015	0.0333333
	344.35	0.012	0.0366667	0.012	0.0366667	0.0310345	0.0175	0.016	0.0133333	0.00625	0.005	0.065	0.0333333	0.0075	0.07	0.0175	0.01375	0.0333333
	345.35	0.01	0.0333333	0.012	0.0333333	0.0275862	0.015	0.016	0.01	0.00625	0.00375	0.055	0.03	0.00625	0.065	0.01625	0.0125	0.03
	346.35	0.01	0.03	0.01	0.03	0.0275862	0.015	0.014	0.01	0.005	0.00375	0.055	0.03	0.00625	0.06	0.015	0.0125	0.0266667
	347.35	0.008	0.0266667	0.01	0.0266667	0.0275862	0.015	0.014	0.00833333	0.005	0.00375	0.05	0.0266667	0.005	0.055	0.01375	0.01125	0.0266667
	348.35	0.008	0.0266667	0.008	0.0266667	0.0241379	0.0125	0.012	0.00833333	0.005	0.0025	0.05	0.0266667	0.005	0.05	0.01375	0.01125	0.0233333
	349.35	0.008	0.0233333	0.008	0.0233333	0.0241379	0.0125	0.012	0.00833333	0.005	0.0025	0.045	0.0266667	0.00375	0.05	0.0125	0.01	0.0233333
	350.35	0.006	0.0233333	0.008	0.0233333	0.0206897	0.0125	0.012	0.00666667	0.00375	0.0025	0.04	0.0233333	0.00375	0.045	0.01125	0.01	0.02
	351.35	0.006	0.02	0.008	0.02	0.0206897	0.0125	0.01	0.00666667	0.00375	0.0025	0.04	0.0233333	0.0025	0.045	0.01125	0.00875	0.02
	352.35	0.006	0.02	0.006	0.02	0.0206897	0.01	0.01	0.005	0.00375	0.00125	0.04	0.02	0.0025	0.04	0.01	0.00875	0.02
	353.35	0.006	0.02	0.006	0.0166667	0.0172414	0.01	0.01	0.005	0.00375	0.00125	0.035	0.02	0.0025	0.04	0.01	0.00875	0.0166667
	354.35	0.006	0.0166667	0.006	0.0166667	0.0172414	0.01	0.008	0.005	0.0025	0.00125	0.035	0.02	0.0025	0.035	0.00875	0.0075	0.0166667
	355.35	0.006	0.0166667	0.006	0.0166667	0.0172414	0.01	0.008	0.005	0.0025	0.00125	0.035	0.0166667	0.0025	0.035	0.00875	0.0075	0.0166667
	356.35	0.004	0.0166667	0.004	0.0166667	0.0137931	0.01	0.008	0.005	0.0025	0.00125	0.035	0.0166667	0.00125	0.035	0.00875	0.0075	0.0166667
	357.35	0.004	0.0166667	0.004	0.0133333	0.0137931	0.0075	0.008	0.005	0.0025	0.00125	0.03	0.0166667	0.00125	0.035	0.00875	0.0075	0.0166667
	358.35	0.004	0.0133333	0.004	0.0133333	0.0137931	0.0075	0.008	0.00333333	0.0025	0.00125	0.03	0.0166667	0.00125	0.03	0.0075	0.0075	0.0133333
	359.35	0.004	0.0133333	0.004	0.0133333	0.0137931	0.0075	0.008	0.00333333	0.0025	0.00125	0.03	0.0166667	0.00125	0.03	0.0075	0.0075	0.0133333
	360.35	0.004	0.0133333	0.004	0.0133333	0.0137931	0.0075	0.008	0.00333333	0.0025	0	0.03	0.0166667	0.00125	0.03	0.0075	0.00625	0.0133333
	361.35	0.004	0.0133333	0.004	0.0133333	0.0137931	0.0075	0.008	0.00333333	0.0025	0	0.025	0.0133333	0.00125	0.03	0.0075	0.00625	0.0133333
	362.35	0.004	0.0133333	0.002	0.01	0.0103448	0.0075	0.006	0.00333333	0.00125	0	0.025	0.0133333	0	0.025	0.0075	0.00625	0.0133333
	363.35	0.004	0.01	0.002	0.01	0.0103448	0.0075	0.008	0.00333333	0.00125	0	0.025	0.0133333	0	0.025	0.00625	0.00625	0.0133333
	364.35	0.004	0.01	0.002	0.01	0.0137931	0.0075	0.006	0.00333333	0.00125	0	0.025	0.0133333	0	0.025	0.00625	0.00625	0.0133333
	365.35	0.004	0.0133333	0.004	0.01	0.0137931	0.0075	0.008	0.00333333	0.0025	0	0.025	0.0133333	0	0.025	0.00625	0.00625	0.0133333
	366.35	0.004	0.0133333	0.004	0.0133333	0.0137931	0.0075	0.008	0.00333333	0.0025	0	0.025	0.0133333	0	0.025	0.00625	0.00625	0.0133333
	367.35	0.004	0.01	0.004	0.0133333	0.0137931	0.0075	0.008	0.00333333	0.0025	0	0.025	0.0133333	0.00125	0.025	0.00625	0.00625	0.0133333
	368.35	0.004	0.01	0.002	0.01	0.0137931	0.0075	0.008	0.00333333	0.00125	0	0.025	0.0133333	0.00125	0.025	0.00625	0.00625	0.0133333
	369.35	0.004	0.01	0.004	0.01	0.0103448	0.0075	0.008	0.00333333	0.00125	0	0.025	0.0133333	0.00125	0.025	0.00625	0.00625	0.0133333
	370.35	0.004	0.01	0.002	0.01	0.0103448	0.0075	0.006	0.00333333	0.00125	0	0.025	0.0133333	0	0.025	0.00625	0.00625	0.01
	371.35	0.004	0.01	0.002	0.01	0.0103448	0.0075	0.006	0.00333333	0.00125	0	0.02	0.0133333	0	0.025	0.00625	0.00625	0.0133333
	372.35	0	0.00666667	0	0.00666667	0.00689655	0.005	0.004	0.00166667	0	-0.00125	0.015	0.01	-0.00125	0.02	0.005	0.005	0.00666667
	373.35	0.004	0.01	0.002	0.01	0.0103448	0.0075	0.006	0.00333333	0.00125	0	0.02	0.0133333	0	0.025	0.00625	0.00625	0.01
	374.35	0.004	0.01	0.002	0.01	0.0333333	0.0075	0.006	0.00333333	0.00125	0	0.02	0.0133333	0	0.025	0.00625	0.00625	0.01
	375.35	0.004	0.01	0.002	0.01	0.0333333	0.0075	0.008	0.00333333	0.00125	0	0.02	0.01	0.00125	0.02	0.005	0.00625	0.01
	376.35	0.004	0.01	0.002	0.01	0.0333333	0.0075	0.006	0.00333333	0.00125	0	0.02	0.01	0	0.02	0.005	0.005	0.01
	377.35	0.002	0.01	0.002	0.01	0.0333333	0.0075	0.006	0.00333333	0.00125	0	0.02	0.01	0	0.02	0.005	0.005	0.01
	378.35	0.002	0.01	0.002	0.01	0.0333333	0.0075	0.006	0.00333333	0.00125	0	0.02	0.01	0	0.02	0.005	0.005	0.01
	379.35	0.002	0.01	0.002	0.01	0.0333333	0.0075	0.006	0.00333333	0.00125	0	0.02	0.01	0	0.02	0.005	0.005	0.01
	380.35	0.002	0.01	0.002	0.00666667	0.0333333	0.0075	0.006	0.00333333	0.00125	0	0.02	0.01	0	0.02	0.005	0.005	0.01
	381.35	0.002	0.01	0.002	0.01	0.0333333	0.0075	0.006	0.00333333	0.00125	0	0.02	0.01	0	0.02	0.005	0.005	0.01
	382.35	0.002	0.00666667	0.002	0.00666667	0	0.0075	0.006	0.00166667	0.00125	0	0.015	0.01	0	0.02	0.005	0.005	0.01
	383.35	0.002	0.00666667	0.002	0.00666667	0.0333333	0.0075	0.006	0.00166667	0.00125	0	0.015	0.01	0	0.02	0.005	0.005	0.01
	384.35	0.002	0.00666667	0.002	0.00666667	0.0333333	0.0075	0.006	0.00166667	0.00125	0	0.015	0.01	0	0.02	0.005	0.005	0.01
	385.35	0.002	0.00666667	0.002	0.00666667	0.0333333	0.0075	0.006	0.00166667	0.00125	0	0.015	0.01	0	0.02	0.005	0.005	0.01
	386.35	0.002	0.00666667	0.002	0.00666667	0	0.0075	0.006	0.00166667	0.00125	0	0.015	0.01	0	0.02	0.005	0.005	0.01
	387.35	0.002	0.00666667	0.002	0.00666667	0.0333333	0.0075	0.006	0.00166667	0.00125	0	0.015	0.01	0	0.02	0.005	0.005	0.01
	388.35	0.002	0.00666667	0.002	0.00666667	0.0333333	0.0075	0.006	0.00166667	0.00125	0	0.015	0.01	0	0.02	0.005	0.005	0.01
	389.35	0.002	0.01	0.002	0.00666667	0.0333333	0.0075	0.006	0.00333333	0.00125	0	0.015	0.01	0	0	0.005	0.005	0.01
	390.35	0.002	0.01	0.002	0.00666667	0.0333333	0.0075	0.006	0	0.00125	0	0.015	0.01	0	0	0.005	0.005	0.01
	391.35	0.002	0.0769231	0.002	0.00666667	0.0333333	0.01	0.006	0	0.00125	0	0.015	0.01	0	0	0.005	0.005	0.01
	392.35	0.002	0	0.002	0.00666667	0.0333333	0.0075	0.006	0	0.00125	0	0.015	0.01	0	0	0.005	0.005	0.01
	393.35	0.002	0.0769231	0.002	0.00666667	0	0	0.006	0	0.00125	0	0.015	0.01	0	0	0.005	0.005	0.01
	394.35	0.002	0	0.002	0.00666667	0.0333333	0	0.006	0	0.00125	0	0.015	0.01	0	0	0.005	0.005	0
	395.35	0.002	0	0.002	0.00666667	0.0333333	0.025	0.006	0	0.00125	0	0.015	0.01	0	0	0.005	0	0
	396.35	0.002	0	0.002	0.00666667	0	0.025	0.006	0	0.00125	0	0.015	0.01	0	0	0.005	0	0
	397.35	0.002	0	0.002	0.00666667	0.0333333	0.025	0.006	0	0.00125	0	0.015	0.01	0	0	0.005	0	0
	398.35	0.002	0	0.002	0.00666667	0	0	0.006	0	0.00125	0	0.015	0	0	0	0.005	0	0
	399.35	0.002	0	0.002	0.0333333	0	0	0.004	0	0	-0.00125	0.01	0	0	0	0.005	0	0
	400.35	0.002	0	0.002	0.0333333	0	0	0.004	0	0	0	0.01	0	0	0	0.005	0	0
	401.35	0.002	0	0.002	0.0333333	0	0	0.004	0	0	0	0.01	0	0	0	0.005	0	0
	402.35	0.002	0	0.002	0.0333333	0	0	0.004	0	0	0	0.01	0	0	0	0.00375	0	0
	403.35	0.002	0	0.002	0.0333333	0	0	0.004	0	0	0	0.01	0	0	0	0.005	0	0
	404.35	0	0	0.002	0.0333333	0	0	0.004	0	0	0	0	0	0	0	0.00375	0	0
	405.35	0	0	0.002	0	0	0	0.004	0	0	0	0	0	0	-0.05	0.00375	0	-0.025
	406.35	0	0	0.002	0.0333333	0	0	0.004	0	0	0	0	0	0	-0.05	0.00375	0	-0.025
	407.35	0	0	0.002	0.0333333	0	0	0.004	0	0	0	0	0	0	0	0.005	0	0
	408.35	0	0	0.002	0.0333333	0	0	0.004	0	0	0	0	0	0	0	0.005	0	0
	409.35	0	0	0.002	0	0	0	0	0	0	0	0	0	0	-0.05	0.005	0	-0.025
	410.35	0	0	0.002	0	0	0	0	0	0	0	0	0	0	-0.05	0.005	0	-0.025
	411.35	0	0	0.002	0.0333333	0	-0.025	0	0	0	0	0	0	0	0	0.005	0	-0.025
	412.35	0	0	0.002	0	0	-0.025	0	0	0	0	0	0	0	0	0.005	0	-0.025
	413.35	0	0	0.002	0	0	-0.025	0	0	0	0	0	0	0	-0.05	0.00375	0	-0.025
	414.35	0	0	0.002	0	0	-0.025	0	0	0	0	0	0	0	0	0.005	0	-0.025
	415.35	0	0	0.002	0	0	0	0	0	0	0	0	0	0	0	0.005	0	-0.025
	416.35	0	0	0.002	0	0	0	0	0	0	0	0	0	-0.05	-0.05	0.00375	0	-0.025
	417.35	0	0	0.002	0	0	-0.025	0	0	0	0	0	0	0	-0.05	0.00375	0	-0.025
	418.35	0	0	0.002	0	0	-0.025	0	0	0	0	0	0	0	-0.05	0.00375	0	-0.025
	419.35	0	0	0.002	0	0	-0.025	0	0	0	0	0	0	0	-0.05	0.005	0	-0.025
	420.89	0	0	0.002	0	0	-0.025	0	0	0	0	0	0	0	-0.05	0.00375	-0.0333333	-0.025
	420.89	0	0	0.002	0	0	-0.025	0	0	0	0	0	0	-0.05	-0.05	0.00375	-0.0333333	-0.025
	421.35	0	0	0.002	0.0333333	0.0333333	0	0	0	0	0	0	0	0	0	0.005	-0.0333333	-0.025
	422.35	0	0	0.002	0.0333333	0	-0.025	0	0	0	0	0	0	0	-0.05	0.00375	0	-0.025
	423.35	0	0	0.002	0	0	-0.025	0	0	0	-0.0833333	0	0	-0.05	-0.05	0.00375	-0.0333333	-0.025
	424.35	0	0	0.002	0	0	-0.025	0	0	0	0	0	0	0	-0.05	0.00375	0	-0.025
	425.35	0	0	0.002	0	0	-0.025	0	0	0	0	0	0	-0.05	-0.05	0.005	0	-0.025
	426.35	0	0	0	0	0.0333333	-0.025	0	0	0	0	0	0	-0.05	0	0.00375	0	-0.025
	427.35	-0.0833333	0	0	0	0	-0.025	0	0	0	-0.0833333	0	0	-0.05	-0.05	0.00375	0	-0.025
	428.35	0	0	0	0.0333333	0.0333333	-0.025	0	0	0	0	0	0	0	-0.05	0	0	-0.025
	429.35	0	0	0	0	0	-0.025	0	0	0	-0.0833333	0	0	-0.05	-0.05	0	0	-0.025
	430.35	0	0	0	0	0	-0.025	0	0	0	0	0	0	0	-0.05	0	0	-0.025
	431.35	0	0	0	0	0	-0.025	0	0	0	-0.0833333	0	0	0	-0.05	0	0	-0.025
	432.35	0	0	0	0	0	-0.025	0	0	0	-0.0833333	0	0	-0.05	-0.05	0	0	-0.025
	433.35	0	0.0769231	0.0166667	0.0333333	0.0333333	0	0.02	0.0166667	0.05	0	0	0	0	0	0.02	0	0
	434.35	0	0	0	0	0	-0.025	0	0	0	0	-0.05	0	-0.05	-0.05	0	0	-0.025
	435.35	0	0	0	0	0	-0.025	0	0	0	0	-0.05	0	-0.05	-0.05	0	0	-0.025
	436.35	-0.0833333	0	0	0	0.0333333	-0.025	0	0	0	-0.0833333	0	0	0	-0.05	0	-0.0333333	-0.025
	437.35	0	0	0	0	0	-0.025	0	0	0	0	0	0	-0.05	-0.05	0	0	-0.025
	438.35	0	0	0.0166667	0.0333333	0.0333333	0	0	0.0166667	0	0	-0.05	0	-0.05	0	0.02	0.1	0
	439.35	0	0.0769231	0.0833333	0.0333333	0	0	0.02	0.0333333	0	0	0	0.1	-0.05	0	0.02	0.2	0
	440.35	0.0833333	0.153846	0.183333	0.0333333	0.0333333	0.05	0.04	0.25	0.05	0	0	0.15	0	0	0.04	0.233333	0
	441.35	0.0833333	0.153846	0.183333	0.0333333	0.0333333	0.05	0.04	0.25	0.05	0	0	0.15	0	0	0.04	0.233333	0
	442.35	0.166667	0.384615	0.216667	0.1	0.0333333	0.1	0.1	0.566667	0.2	0.166667	0.05	0.2	0.05	0.05	0.06	0.233333	0
	443.35	0.25	0.769231	0.266667	0.4	0.0666667	0.2	0.14	0.666667	0.35	0.166667	0.1	0.35	0.05	0.15	0.1	0.233333	0.025
	444.35	0.416667	1.07692	0.3	0.866667	0.0666667	0.425	0.18	0.65	0.35	0.166667	0.15	0.4	0.15	0.3	0.12	0.233333	0.05
	445.35	0.583333	1.23077	0.333333	1.1	0.1	0.825	0.28	0.616667	0.4	0.166667	0.15	0.45	0.3	0.45	0.2	0.266667	0.075
	446.35	0.666667	1.30769	0.433333	1.2	0.166667	0.9	0.54	0.55	0.4	0.25	0.15	0.45	0.4	0.65	0.32	0.266667	0.075
	447.35	0.666667	1.23077	0.466667	1.16667	0.233333	0.85	0.72	0.466667	0.4	0.25	0.2	0.5	0.8	0.9	0.46	0.266667	0.1
	448.35	0.666667	1.23077	0.483333	1.13333	0.333333	0.8	0.76	0.416667	0.45	0.25	0.2	0.5	1.3	1.1	0.56	0.3	0.125
	449.35	0.75	1.23077	0.483333	1.13333	0.5	0.725	0.74	0.383333	0.5	0.25	0.25	0.55	1.45	1.2	0.6	0.366667	0.15
	450.35	0.75	1.15385	0.466667	1.06667	0.6	0.65	0.68	0.35	0.55	0.333333	0.25	0.55	1.35	1.25	0.58	0.466667	0.175
	451.35	0.75	1.15385	0.45	1.03333	0.7	0.6	0.62	0.366667	0.7	0.333333	0.3	0.6	1.25	1.2	0.56	0.733333	0.225
	452.35	0.75	1.07692	0.433333	1	0.7	0.55	0.58	0.4	0.8	0.416667	0.35	0.6	1.15	1.2	0.52	0.833333	0.425
	453.35	0.75	1.07692	0.416667	1	0.7	0.525	0.54	0.433333	0.85	0.416667	0.4	0.6	1.05	1.15	0.48	0.866667	0.625
	454.35	0.75	1.07692	0.4	0.966667	0.7	0.525	0.54	0.5	0.85	0.5	0.45	0.6	1	1.1	0.48	0.9	0.725
	455.35	0.75	1.07692	0.366667	0.933333	0.666667	0.525	0.5	0.516667	0.85	0.583333	0.7	0.55	0.95	1.05	0.44	0.866667	0.75
	456.35	0.75	1.07692	0.35	0.933333	0.633333	0.525	0.5	0.516667	0.8	0.75	0.8	0.55	1	1	0.42	0.833333	0.75
	457.35	0.75	1.15385	0.35	0.9	0.6	0.55	0.5	0.5	0.8	0.833333	0.8	0.5	1	0.95	0.4	0.8	0.7
	458.35	0.75	1.15385	0.333333	0.9	0.566667	0.55	0.54	0.466667	0.8	0.916667	0.8	0.5	1	0.9	0.38	0.766667	0.675
	459.35	0.75	1.15385	0.333333	0.866667	0.533333	0.55	0.54	0.433333	0.7	0.916667	0.75	0.5	1.05	0.85	0.38	0.733333	0.625
	460.35	0.666667	1.15385	0.316667	0.866667	0.5	0.575	0.56	0.416667	0.7	1	0.7	0.5	1.15	0.8	0.36	0.7	0.6
	461.35	0.75	1.15385	0.316667	0.866667	0.533333	0.575	0.56	0.416667	0.7	1.25	0.7	0.5	1.15	0.8	0.38	0.666667	0.575
	462.35	0.75	1.15385	0.316667	0.866667	0.5	0.575	0.54	0.416667	0.7	1.41667	0.7	0.5	1.15	0.8	0.38	0.633333	0.55
	463.35	0.666667	1.15385	0.3	0.866667	0.5	0.55	0.54	0.416667	0.7	1.5	0.65	0.55	1.1	0.75	0.36	0.6	0.525
	464.35	0.666667	1.15385	0.3	0.833333	0.5	0.55	0.54	0.416667	0.75	1.5	0.65	0.55	1.1	0.75	0.36	0.566667	0.5
	465.35	0.666667	1.15385	0.283333	0.833333	0.5	0.525	0.52	0.416667	0.7	1.58333	0.6	0.55	1	0.7	0.34	0.533333	0.5
	466.35	0.666667	1.15385	0.266667	0.833333	0.5	0.525	0.5	0.416667	0.7	1.5	0.6	0.55	1	0.7	0.34	0.5	0.475
	467.35	0.666667	1.15385	0.266667	0.833333	0.5	0.5	0.48	0.416667	0.7	1.41667	0.55	0.55	0.95	0.7	0.32	0.5	0.5
	468.35	0.666667	1.15385	0.266667	0.8	0.466667	0.5	0.46	0.416667	0.65	1.41667	0.5	0.55	0.95	0.65	0.32	0.5	0.5
	469.35	0.666667	1.07692	0.25	0.733333	0.433333	0.475	0.42	0.4	0.6	1.33333	0.45	0.55	0.9	0.65	0.32	0.466667	0.5
	470.35	0.583333	1.07692	0.233333	0.7	0.433333	0.45	0.42	0.366667	0.6	1.25	0.45	0.5	0.95	0.65	0.3	0.466667	0.475
	471.35	0.666667	1.07692	0.233333	0.733333	0.433333	0.45	0.42	0.366667	0.55	1.16667	0.4	0.55	0.95	0.65	0.3	0.5	0.5
	472.35	0.583333	1.07692	0.216667	0.7	0.4	0.425	0.4	0.35	0.55	1.16667	0.4	0.5	0.9	0.6	0.28	0.466667	0.475
	473.35	0.583333	1.07692	0.216667	0.7	0.4	0.425	0.4	0.35	0.55	1.08333	0.4	0.5	0.9	0.65	0.28	0.5	0.475
	474.35	0.583333	1.07692	0.216667	0.7	0.4	0.425	0.4	0.35	0.5	1	0.35	0.5	0.9	0.65	0.28	0.5	0.475
	475.35	0.583333	1.07692	0.2	0.666667	0.4	0.425	0.38	0.333333	0.45	0.916667	0.35	0.45	0.85	0.6	0.26	0.5	0.45
	476.35	0.583333	1.07692	0.183333	0.633333	0.366667	0.4	0.38	0.35	0.45	0.916667	0.3	0.45	0.85	0.55	0.26	0.533333	0.45
	477.35	0.583333	1.07692	0.183333	0.633333	0.366667	0.4	0.36	0.35	0.45	0.833333	0.3	0.45	0.8	0.55	0.26	0.533333	0.45
	478.35	0.583333	1	0.183333	0.633333	0.366667	0.375	0.36	0.35	0.4	0.75	0.3	0.45	0.8	0.55	0.24	0.566667	0.425
	479.35	0.5	1	0.166667	0.6	0.333333	0.375	0.36	0.35	0.4	0.75	0.25	0.45	0.75	0.55	0.24	0.566667	0.425
	480.35	0.5	0.923077	0.166667	0.6	0.333333	0.35	0.34	0.333333	0.35	0.75	0.25	0.45	0.7	0.5	0.22	0.566667	0.425
	481.35	0.5	0.923077	0.15	0.6	0.333333	0.35	0.34	0.333333	0.35	0.666667	0.25	0.4	0.7	0.5	0.22	0.566667	0.4
	482.35	0.5	0.923077	0.15	0.566667	0.333333	0.35	0.32	0.333333	0.35	0.666667	0.2	0.4	0.65	0.5	0.22	0.566667	0.4
	483.35	0.5	0.923077	0.15	0.533333	0.3	0.325	0.3	0.333333	0.3	0.583333	0.2	0.4	0.7	0.45	0.2	0.533333	0.4
	484.35	0.5	0.846154	0.15	0.533333	0.3	0.325	0.3	0.316667	0.3	0.583333	0.2	0.4	0.7	0.5	0.2	0.533333	0.4
	485.35	0.5	0.846154	0.133333	0.5	0.3	0.325	0.28	0.3	0.3	0.5	0.2	0.4	0.65	0.45	0.2	0.5	0.375
	486.35	0.416667	0.846154	0.133333	0.5	0.266667	0.3	0.28	0.283333	0.3	0.5	0.2	0.4	0.65	0.45	0.2	0.5	0.375
	487.35	0.5	0.846154	0.133333	0.5	0.266667	0.3	0.28	0.283333	0.25	0.5	0.2	0.4	0.65	0.45	0.2	0.5	0.375
	488.35	0.416667	0.846154	0.133333	0.5	0.266667	0.275	0.26	0.283333	0.25	0.5	0.15	0.4	0.6	0.45	0.2	0.466667	0.375
	489.35	0.416667	0.846154	0.116667	0.5	0.266667	0.275	0.26	0.266667	0.25	0.416667	0.15	0.4	0.6	0.4	0.18	0.466667	0.35
	490.35	0.416667	0.846154	0.116667	0.466667	0.266667	0.25	0.26	0.266667	0.25	0.416667	0.15	0.35	0.6	0.4	0.18	0.433333	0.35
	491.35	0.416667	0.769231	0.116667	0.466667	0.233333	0.25	0.24	0.25	0.2	0.416667	0.15	0.35	0.6	0.4	0.16	0.433333	0.325
	492.35	0.416667	0.769231	0.116667	0.433333	0.233333	0.25	0.24	0.25	0.2	0.333333	0.15	0.35	0.6	0.4	0.18	0.4	0.325
	493.35	0.416667	0.769231	0.1	0.433333	0.2	0.225	0.22	0.25	0.2	0.333333	0.1	0.35	0.55	0.35	0.16	0.4	0.3
	494.35	0.416667	0.769231	0.1	0.4	0.2	0.225	0.22	0.233333	0.2	0.333333	0.1	0.35	0.55	0.35	0.16	0.366667	0.3
	495.35	0.333333	0.692308	0.1	0.4	0.2	0.225	0.22	0.233333	0.15	0.333333	0.1	0.3	0.55	0.3	0.16	0.366667	0.3
	496.35	0.333333	0.692308	0.1	0.4	0.2	0.225	0.2	0.233333	0.2	0.25	0.1	0.3	0.5	0.3	0.16	0.333333	0.275
	497.35	0.333333	0.692308	0.0833333	0.4	0.2	0.225	0.2	0.233333	0.15	0.25	0.1	0.3	0.55	0.3	0.14	0.333333	0.275
	498.35	0.333333	0.692308	0.0833333	0.366667	0.166667	0.2	0.18	0.216667	0.15	0.25	0.1	0.25	0.5	0.3	0.14	0.3	0.275
	499.35	0.333333	0.692308	0.0833333	0.366667	0.166667	0.2	0.18	0.216667	0.15	0.25	0.1	0.25	0.5	0.3	0.14	0.3	0.25
	500.35	0.333333	0.615385	0.0833333	0.366667	0.166667	0.2	0.18	0.216667	0.15	0.25	0.1	0.25	0.5	0.3	0.14	0.3	0.25
	501.35	0.333333	0.615385	0.0666667	0.366667	0.166667	0.2	0.18	0.216667	0.15	0.25	0.15	0.25	0.5	0.25	0.14	0.266667	0.25
	502.35	0.333333	0.615385	0.0666667	0.333333	0.133333	0.175	0.16	0.2	0.15	0.166667	0.15	0.2	0.45	0.25	0.12	0.266667	0.25
	503.35	0.333333	0.615385	0.0666667	0.333333	0.133333	0.175	0.16	0.2	0.15	0.166667	0.15	0.2	0.4	0.25	0.12	0.266667	0.25
	504.35	0.333333	0.615385	0.0666667	0.3	0.133333	0.175	0.14	0.183333	0.15	0.166667	0.2	0.2	0.4	0.25	0.12	0.233333	0.225
	505.35	0.333333	0.615385	0.0666667	0.333333	0.133333	0.175	0.14	0.183333	0.15	0.166667	0.2	0.2	0.4	0.2	0.12	0.233333	0.225
	506.35	0.25	0.615385	0.05	0.3	0.133333	0.175	0.14	0.166667	0.1	0.166667	0.2	0.2	0.4	0.2	0.1	0.233333	0.225
	507.35	0.25	0.538462	0.05	0.3	0.133333	0.15	0.14	0.166667	0.1	0.166667	0.2	0.2	0.4	0.2	0.1	0.233333	0.225
	508.35	0.25	0.538462	0.05	0.3	0.133333	0.15	0.14	0.166667	0.1	0.166667	0.2	0.15	0.4	0.2	0.1	0.233333	0.225
	509.35	0.25	0.538462	0.05	0.266667	0.133333	0.15	0.12	0.166667	0.1	0.166667	0.2	0.15	0.35	0.2	0.1	0.2	0.2
	510.35	0.25	0.538462	0.05	0.266667	0.133333	0.125	0.12	0.15	0.1	0.0833333	0.15	0.15	0.35	0.2	0.1	0.2	0.2
	511.35	0.25	0.538462	0.05	0.266667	0.133333	0.125	0.12	0.15	0.1	0.0833333	0.15	0.15	0.35	0.2	0.1	0.2	0.2
	512.35	0.25	0.538462	0.0333333	0.266667	0.1	0.125	0.12	0.15	0.1	0.0833333	0.15	0.15	0.35	0.15	0.08	0.166667	0.2
	513.35	0.25	0.538462	0.0333333	0.233333	0.1	0.1	0.1	0.15	0.1	0.0833333	0.1	0.15	0.35	0.15	0.08	0.166667	0.175
	514.35	0.25	0.538462	0.0333333	0.233333	0.1	0.1	0.1	0.15	0.1	0.0833333	0.1	0.15	0.3	0.15	0.08	0.166667	0.175
	515.35	0.25	0.538462	0.0333333	0.233333	0.1	0.1	0.1	0.133333	0.1	0.0833333	0.1	0.15	0.3	0.15	0.08	0.166667	0.175
	516.35	0.25	0.461538	0.0333333	0.233333	0.1	0.1	0.1	0.133333	0.1	0.0833333	0.1	0.1	0.25	0.15	0.08	0.166667	0.175
	517.35	0.25	0.461538	0.0333333	0.233333	0.1	0.1	0.1	0.133333	0.05	0.0833333	0.05	0.1	0.25	0.15	0.06	0.166667	0.15
	518.35	0.25	0.461538	0.0333333	0.233333	0.1	0.075	0.08	0.116667	0.05	0.0833333	0.05	0.1	0.3	0.15	0.06	0.166667	0.15
	519.35	0.166667	0.461538	0.0166667	0.2	0.1	0.075	0.08	0.116667	0.05	0.0833333	0.05	0.1	0.25	0.1	0.06	0.133333	0.15
	520.35	0.25	0.384615	0.0166667	0.2	0.0666667	0.075	0.08	0.116667	0.05	0.0833333	0.05	0.1	0.25	0.1	0.06	0.133333	0.125
	521.35	0.166667	0.384615	0.0166667	0.2	0.0666667	0.075	0.08	0.1	0.05	0.0833333	0.05	0.1	0.25	0.1	0.06	0.133333	0.125
	522.35	0.166667	0.384615	0.0166667	0.2	0.0666667	0.075	0.08	0.1	0.05	0	0	0.1	0.2	0.1	0.06	0.133333	0.125
	523.35	0.25	0.461538	0.0333333	0.233333	0.1	0.075	0.08	0.116667	0.1	0.0833333	0.05	0.1	0.25	0.1	0.06	0.166667	0.125
	524.35	0.166667	0.384615	0.0166667	0.166667	0.0666667	0.05	0.06	0.1	0.05	0	0	0.05	0.2	0.1	0.04	0.133333	0.125
	525.35	0.166667	0.384615	0.0166667	0.2	0.0666667	0.05	0.06	0.1	0.05	0	0	0.05	0.2	0.1	0.04	0.133333	0.1
	526.35	0.166667	0.307692	0.0166667	0.166667	0.0666667	0.05	0.06	0.0833333	0.05	0	0	0.05	0.2	0.05	0.04	0.133333	0.1
	527.35	0.166667	0.307692	0.0166667	0.166667	0.0666667	0.025	0.04	0.0833333	0.05	0	0	0.05	0.2	0.05	0.04	0.1	0.1
	528.35	0.166667	0.307692	0.0166667	0.166667	0.0666667	0.025	0.04	0.0833333	0.05	0	0	0.05	0.2	0.05	0.04	0.1	0.1
	529.35	0.166667	0.307692	0.0166667	0.166667	0.0666667	0.025	0.04	0.0833333	0.05	0	0	0.05	0.15	0.05	0.04	0.1	0.1
	530.35	0.166667	0.307692	0	0.166667	0.0666667	0.025	0.04	0.0666667	0.05	0	0	0.05	0.15	0.05	0.04	0.1	0.1
	531.35	0.166667	0.307692	0.0166667	0.166667	0.0666667	0.025	0.04	0.0666667	0.05	0	0	0.05	0.15	0.05	0.04	0.1	0.075
	532.35	0.166667	0.384615	0.0166667	0.166667	0.1	0.025	0.04	0.0833333	0.05	0	0	0.05	0.2	0.1	0.04	0.1	0.1
	533.35	0.166667	0.307692	0.0166667	0.2	0.1	0.025	0.04	0.0666667	0.05	0	0	0.05	0.15	0.1	0.04	0.1	0.1
	534.35	0.166667	0.307692	0.0166667	0.166667	0.0666667	0.025	0.04	0.0666667	0.05	0	0	0.05	0.15	0.05	0.04	0.1	0.075
	535.35	0.166667	0.384615	0.0166667	0.133333	0.0666667	0.025	0.04	0.0666667	0.05	0	0	0.05	0.2	0.05	0.04	0.1	0.075
	536.35	0.166667	0.307692	0.0166667	0.166667	0.0666667	0.025	0.04	0.0666667	0.05	0	0	0.05	0.15	0.05	0.04	0.1	0.075
	537.35	0.166667	0.307692	0.0166667	0.166667	0.0666667	0	0.04	0.0666667	0.05	0	0	0.05	0.15	0.05	0.04	0.1	0.075
	538.35	0.166667	0.307692	0.0166667	0.166667	0.0666667	0	0.04	0.05	0.05	0	0	0.05	0.15	0.05	0.04	0.0666667	0.075
	539.35	0.166667	0.307692	0.0166667	0.133333	0.0666667	0	0.02	0.05	0.05	0	-0.05	0	0.15	0.05	0.02	0.0666667	0.075
	540.35	0.166667	0.307692	0	0.133333	0.0666667	0	0.02	0.05	0.05	0	0	0.05	0.15	0.05	0.02	0.0666667	0.05
	541.35	0.166667	0.307692	0.0166667	0.166667	0.0666667	0	0.02	0.05	0.05	0	-0.05	0	0.15	0.05	0.04	0.0666667	0.05
	542.35	0.166667	0.230769	0	0.133333	0.0666667	0	0.02	0.05	0.05	0	-0.05	0	0.15	0.05	0.02	0.0666667	0.05
	543.35	0.166667	0.230769	0	0.133333	0.0666667	0	0.02	0.0333333	0.05	0	-0.05	0	0.15	0.05	0.02	0.0666667	0.05
	544.35	0.166667	0.230769	0	0.133333	0.0666667	0	0.02	0.0333333	0.05	0	-0.05	0	0.15	0.05	0.02	0.0666667	0.05
	545.35	0.0833333	0.230769	0	0.133333	0.0666667	0	0.02	0.0333333	0.05	0	-0.05	0	0.15	0	0.02	0.0666667	0.05
	546.35	0.0833333	0.230769	0	0.133333	0.0333333	0	0.02	0.0333333	0.05	0	-0.05	0	0.1	0	0.02	0.0666667	0.025
	547.35	0.0833333	0.230769	0	0.133333	0.0666667	0	0.02	0.0333333	0.05	0	-0.05	0	0.1	0	0.02	0.0666667	0.025
	548.35	0.0833333	0.230769	0	0.133333	0.0333333	0	0	0.0333333	0.05	0	-0.05	0	0.1	0	0.02	0.0666667	0.025
	549.35	0.0833333	0.230769	0	0.1	0.0333333	-0.025	0	0.0166667	0.05	0	-0.05	0	0.1	0	0.02	0.0666667	0.025
	550.35	0.0833333	0.230769	0	0.1	0.0333333	-0.025	0	0.0166667	0.05	0	-0.05	0	0.1	0	0.02	0.0666667	0.025
	551.35	0.0833333	0.230769	0	0.1	0.0333333	-0.025	0	0.0166667	0	0	-0.05	0	0.1	0	0.02	0.0333333	0.025
	552.35	0.0833333	0.230769	0	0.1	0.0333333	-0.025	0	0.0166667	0	0	-0.05	0	0.1	0	0.02	0.0333333	0.025
	553.35	0.0833333	0.230769	0	0.1	0.0333333	-0.025	0	0.0166667	0.05	0	-0.05	0	0.1	0	0.02	0.0333333	0.025
	554.35	0.0833333	0.230769	0	0.1	0.0333333	-0.025	0	0.0166667	0	0	-0.05	0	0.05	0	0.02	0.0333333	0
	555.35	0.0833333	0.230769	0	0.1	0.0333333	-0.025	0	0.0166667	0	0	-0.05	0	0.05	0	0	0.0333333	0
	556.35	0	0.0769231	0	0.0666667	0.0333333	0	0.02	0.0166667	0.05	0	0.1	0	0	0	0.02	0	0
	557.35	0	0.0769231	0	0.0666667	0.0333333	0	0.02	0.0166667	0.05	0	0.1	0	0	0	0.02	0	0
	558.35	0	0.0769231	0	0.0666667	0.0333333	0	0.02	0.0166667	0.05	0	0.1	0	0	0	0.02	0	0
	559.35	0	0.0769231	0	0.0333333	0.0333333	0	0.02	0.0166667	0.05	0	0.1	0	0	0	0.02	0	0
	560.35	0	0.0769231	0	0.0666667	0.0333333	0	0.02	0.0166667	0.05	0	0.1	0	0	0	0.02	0	0
	561.35	0	0	0	0.0333333	0	0	0.02	0	0.05	0	0.05	0	0	0	0.02	0	0
	562.35	0	0	0	0.0333333	0.0333333	0	0.02	0	0.05	0	0.05	0	0	0	0.02	0	0
	563.35	0	0	0	0.0333333	0.0333333	0	0.02	0	0.05	0	0.05	0	0	0	0.02	0	0
	564.35	0	0	0	0.0333333	0.0333333	0	0.02	0	0.05	0	0.05	0	0	0	0.02	0	0
	565.35	0	0	0	0.0333333	0	0	0.02	0	0.05	0	0.05	0	0	0	0.02	0	0
	566.35	0	0	0	0.0333333	0.0333333	0	0.02	0	0.05	0	0.05	0	0	0	0.02	0	0
	567.35	0	0	0	0.0333333	0.0333333	0	0.02	0	0.05	0	0.05	0	0	0	0.02	0	0
	568.35	0	0.0769231	0	0.0333333	0.0333333	0	0.02	0.0166667	0.05	0	0.05	0	0	0	0.02	0	0
	569.35	0	0.0769231	0	0.0333333	0.0333333	0	0.02	0	0.05	0	0.05	0	0	0	0.02	0	0
	570.35	0	0.0769231	0	0.0333333	0.0333333	0.025	0.02	0	0.05	0	0.05	0	0	0	0.02	0	0
	571.35	0	0	0	0.0333333	0.0333333	0	0.02	0	0.05	0	0.05	0	0	0	0.02	0	0
	572.35	0	0.0769231	0	0.0333333	0	0	0.02	0	0.05	0	0.05	0	0	0	0.02	0	0
	573.35	0	0	0	0.0333333	0.0333333	0	0.02	0	0.05	0	0.05	0	0	0	0.02	0	0
	574.35	0	0	0	0.0333333	0.0333333	0.025	0.02	0	0.05	0	0.05	0	0	0	0.02	0	0
	575.35	0	0	0	0.0333333	0	0.025	0.02	0	0.05	0	0.05	0	0	0	0.02	0	0
	576.35	0	0	0	0.0333333	0.0333333	0.025	0.02	0	0.05	0	0.05	0	0	0	0.02	0	0
	577.35	0	0	0	0.0333333	0	0	0.02	0	0.05	0	0.05	0	0	0	0.02	0	0
	578.35	0	0	0	0.0333333	0	0	0	0	0	-0.0833333	0	0	0	0	0.02	0	0
	579.35	0	0	0	0.0333333	0	0	0	0	0	0	0	0	0	0	0.02	0	0
	580.35	0	0	0	0.0333333	0	0	0	0	0	0	0	0	0	0	0.02	0	0
	581.35	0	0	0	0.0333333	0	0	0	0	0	0	0	0	0	0	0	0	0
	582.35	0	0	0	0.0333333	0	0	0	0	0	0	0	0	0	0	0.02	0	0
	583.35	0	0	0	0.0333333	0	0	0	0	0	0	0	0	0	0	0	0	0
	584.35	0	0	0	0	0	0	0	0	0	0	0	0	0	-0.05	0	0	-0.025
	585.35	0	0	0	0.0333333	0	0	0	0	0	0	0	0	0	-0.05	0	0	-0.025
	586.35	0	0	0	0.0333333	0	0	0	0	0	0	0	0	0	0	0.02	0	0
	587.35	0	0	0	0.0333333	0	0	0	0	0	0	0	0	0	0	0.02	0	0
	588.35	0	0	0	0	0	0	0	0	0	0	0	0	0	-0.05	0.02	0	-0.025
	589.35	0	0	0	0	0	0	0	0	0	0	0	0	0	-0.05	0.02	0	-0.025
	590.35	0	0	0	0.0333333	0	-0.025	0	0	0	0	0	0	0	0	0.02	0	-0.025
	591.35	0	0	0	0	0	-0.025	0	0	0	0	0	0	0	0	0.02	0	-0.025
	592.35	0	0	0	0	0	-0.025	0	0	0	0	0	0	0	-0.05	0	0	-0.025
	593.35	0	0	0	0	0	-0.025	0	0	0	0	0	0	0	0	0.02	0	-0.025
	594.35	0	0	0	0	0	0	0	0	0	0	0	0	0	0	0.02	0	-0.025
	595.35	0	0	0	0	0	0	0	0	0	0	0	0	-0.05	-0.05	0	0	-0.025
	596.35	0	0	0	0	0	-0.025	0	0	0	0	0	0	0	-0.05	0	0	-0.025
	597.35	0	0	0	0	0	-0.025	0	0	0	0	0	0	0	-0.05	0	0	-0.025
	598.35	0	0	0	0	0	-0.025	0	0	0	0	0	0	0	-0.05	0.02	0	-0.025
	599.35	0	0	0	0	0	-0.025	0	0	0	0	0	0	0	-0.05	0	-0.0333333	-0.025
	600.35	0	0	0	0	0	-0.025	0	0	0	0	0	0	-0.05	-0.05	0	-0.0333333	-0.025
	601.35	0	0	0	0.0333333	0.0333333	0	0	0	0	0	0	0	0	0	0.02	-0.0333333	-0.025
	602.35	0	0	0	0.0333333	0	-0.025	0	0	0	0	0	0	0	-0.05	0	0	-0.025
	603.35	0	0	0	0	0	-0.025	0	0	0	-0.0833333	0	0	-0.05	-0.05	0	-0.0333333	-0.025
	604.35	0	0	0	0	0	-0.025	0	0	0	0	0	0	0	-0.05	0	0	-0.025
	605.35	0	0	0	0	0	-0.025	0	0	0	0	0	0	-0.05	-0.05	0.02	0	-0.025
	606.35	0	0	0	0	0.0333333	-0.025	0	0	0	0	0	0	-0.05	0	0	0	-0.025
	607.35	-0.0833333	0	0	0	0	-0.025	0	0	0	-0.0833333	0	0	-0.05	-0.05	0	0	-0.025
	608.35	0	0	0	0.0333333	0.0333333	-0.025	0	0	0	0	0	0	0	-0.05	0	0	-0.025
	609.35	0	0	0	0	0	-0.025	0	0	0	-0.0833333	0	0	-0.05	-0.05	0	0	-0.025

## Sheet: Fig. 1H
Time (sec)	R1	R2	R3	R4	R5	R6	R7	R8	R9	R10	R11	R12	R13	R14	R15	R16	R17	R18	R19	R20	R21	R22	R23	R24	R25	R26	R27	R28	R29	R30	R31
0	0.125	0.0625	0.1875	0.1875	0	0.0625	0	0.12	0.0625	0.1875	0.1875	0.0625	0.8	0.3125	0.125	1.125	-0.15385	0	0.15	-0.1	0	0.1	0.1	0.1	0.1	0	0	0	0.1	0.4	0.1
0.32	0.125	0	0.125	0.1875	-0.0625	0	-0.0625	-0.04	0.0625	0.0625	0.1875	0	0.566667	0.125	0.0625	1.0625	-0.15385	-0.05	0.15	-0.1	0	0	0.2	0.1	0.1	0	0	0	0.1	0.4	0.1
1.32	0.0625	-0.0625	0.125	0.1875	-0.0625	0	-0.0625	-0.06	0	0.0625	0.125	0	0.5	0.125	0.0625	1	-0.15385	-0.05	0.15	-0.1	0	0	0.2	0.1	0.1	0	0	0	0.1	0.4	0.1
2.32	0.0625	-0.0625	0.125	0.125	0	0	-0.0625	0.05	0	0.0625	0.1875	0.0625	0.7	0.125	0.0625	1.0625	-0.15385	0	0.15	-0.1	0	0.1	0.2	0.1	0.1	0	0	0	0.1	0.4	0.1
3.32	0.125	-0.0625	0.125	0.1875	-0.0625	0	-0.0625	-0.05	0.0625	0.125	0.1875	0	0.533333	0.125	0.125	1.0625	-0.15385	-0.05	0.15	-0.1	0	0.1	0.2	0.1	0.1	0	0	0	0.1	0.4	0.1
4.32	0.125	-0.0625	0.125	0.125	-0.0625	0	-0.0625	-0.03	0	0.125	0.125	0	0.533333	0.125	0.0625	1	-0.19231	-0.05	0.1	-0.1	0	0.1	0.2	0.1	0.1	0	0	0	0.1	0.4	0.1
5.32	0.0625	-0.0625	0.125	0.125	-0.0625	0	-0.0625	-0.04	0	0.125	0.125	0	0.533333	0.125	0.0625	0.9375	-0.19231	-0.05	0.1	-0.1	0	0.1	0.2	0.1	0.1	0	0	0	0.1	0.4	0.1
6.32	0.0625	-0.0625	0.125	0.125	-0.0625	0	-0.0625	-0.02	0	0.125	0.125	0	0.533333	0.125	0.0625	0.9375	-0.19231	-0.05	0.1	-0.1	0	0.1	0.2	0.1	0.1	0	0	0	0.1	0.4	0.1
7.32	0.0625	-0.0625	0.125	0.125	-0.0625	0	-0.0625	-0.03	0	0.125	0.125	0	0.5	0.0625	0.0625	0.875	-0.19231	-0.05	0.1	-0.1	0	0.1	0.2	0.1	0.1	0	0	0	0.1	0.4	0.1
8.32	0.0625	-0.0625	0.0625	0.125	-0.125	-0.0625	-0.0625	-0.01	0.0625	0.125	0.125	0	0.466667	0.0625	0.0625	0.875	-0.19231	-0.05	0.1	-0.1	0	0.1	0.2	0.1	0.1	0	0	0	0.1	0.4	0.1
9.32	0.0625	-0.0625	0.0625	0.0625	-0.125	-0.0625	-0.0625	-0.01	0.0625	0.125	0.125	0	0.466667	0.0625	0.0625	0.875	-0.19231	-0.05	0.1	-0.1	0	0.1	0.2	0.1	0.1	0	0	0	0.1	0.4	0.1
10.32	0.0625	-0.125	0.0625	0.0625	-0.125	-0.0625	-0.0625	-0.05	0.0625	0.125	0.125	-0.0625	0.433333	0.0625	0.0625	0.875	-0.19231	-0.05	0.05	-0.1	0	0.1	0.2	0.1	0.1	0	0	0	0.1	0.4	0.1
11.32	0.0625	-0.0625	0.0625	0.0625	-0.125	-0.0625	-0.0625	-0.02	0.0625	0.125	0.125	0	0.433333	0.0625	0.0625	0.8125	-0.19231	-0.05	0.05	-0.1	0	0.1	0.2	0.1	0.1	0	0	0	0.1	0.4	0.1
12.32	0.0625	-0.0625	0.0625	0.0625	-0.125	-0.0625	-0.0625	-0.03	0.0625	0.125	0.125	0	0.4	0.0625	0.0625	0.8125	-0.19231	-0.05	0.05	-0.1	0	0.1	0.2	0.1	0.1	0	0	0	0.1	0.4	0.1
13.32	0.0625	-0.0625	0.0625	0.0625	-0.125	-0.0625	-0.0625	-0.02	0.0625	0.125	0.125	-0.0625	0.4	0.0625	0.0625	0.8125	-0.19231	-0.05	0.05	-0.1	0	0.1	0.2	0.1	0.1	0	0	0	0.1	0.4	0.1
14.32	0.0625	-0.0625	0.0625	0.0625	-0.125	-0.0625	-0.0625	-0.03	0.0625	0.125	0.125	0	0.4	0.0625	0.0625	0.8125	-0.19231	-0.05	0.05	-0.1	0	0.1	0.2	0.1	0.1	0	0	0	0.1	0.4	0.1
15.32	0.0625	-0.0625	0.0625	0.0625	-0.125	-0.0625	-0.0625	-0.03	0.0625	0.125	0.125	-0.0625	0.366667	0.0625	0.0625	0.8125	-0.19231	-0.05	0.05	-0.1	0	0.1	0.2	0.1	0.1	0	0	0	0.1	0.4	0.1
16.32	0.0625	-0.0625	0.0625	0.0625	-0.125	-0.0625	-0.0625	-0.04	0.0625	0.125	0.125	-0.0625	0.333333	0.0625	0.0625	0.8125	-0.19231	-0.05	0.05	-0.1	0	0.1	0.2	0.1	0.1	0	0	0	0.1	0.4	0.1
17.32	0.0625	-0.0625	0.0625	0.0625	-0.125	-0.0625	-0.0625	-0.04	0.0625	0.125	0.125	-0.0625	0.333333	0.0625	0.0625	0.75	-0.19231	-0.05	0.05	-0.1	0	0.1	0.2	0.1	0.1	0.1	0	0	0.1	0.4	0.1
18.32	0.0625	-0.0625	0.0625	0.0625	-0.125	-0.0625	-0.0625	-0.05	0.0625	0.125	0.125	-0.0625	0.333333	0.0625	0.0625	0.75	-0.15385	-0.05	0.05	-0.1	0	0.1	0.2	0.1	0.1	0.1	0	0	0.1	0.4	0.1
19.32	0.0625	-0.0625	0	0.0625	-0.125	-0.0625	-0.0625	-0.05	0.0625	0.125	0.125	-0.0625	0.3	0.0625	0.0625	0.75	-0.15385	-0.05	0	-0.1	0	0.1	0.2	0.1	0.1	0.1	0	0	0.1	0.4	0.1
20.32	0.0625	-0.0625	0	0.0625	-0.125	-0.125	-0.0625	-0.05	0.0625	0.125	0.125	0	0.3	0.0625	0.0625	0.75	-0.15385	-0.1	0	-0.1	0	0.1	0.2	0.1	0.1	0	0	0	0.1	0.4	0.1
21.32	0.0625	-0.0625	0	0.0625	-0.125	-0.125	-0.0625	-0.05	0.0625	0.125	0.125	0	0.3	0.0625	0.0625	0.75	-0.15385	-0.1	0	-0.1	0	0.1	0.2	0.1	0.1	0	0	0	0.1	0.4	0.1
22.32	0.0625	-0.0625	0	0.0625	-0.125	-0.125	-0.0625	-0.05	0.0625	0.125	0.125	0	0.266667	0.0625	0.0625	0.75	-0.19231	-0.1	0	-0.1	0	0.1	0.2	0.1	0.1	0	0	0	0.1	0.4	0.1
23.32	0.0625	-0.0625	0	0	-0.125	-0.125	-0.0625	-0.02	0.0625	0.125	0.125	0	0.266667	0.0625	0.0625	0.75	-0.19231	-0.1	0	-0.1	0	0.1	0.2	0.1	0.1	0	0	0	0.1	0.5	0.1
24.32	0.0625	-0.0625	0.0625	0	-0.125	-0.125	-0.0625	-0.02	0.0625	0.125	0.125	0	0.233333	0.0625	0.125	0.75	-0.19231	-0.1	0	-0.1	0	0.1	0.2	0.1	0.1	0	0	0	0.1	0.5	0.1
25.32	0.0625	-0.0625	0	0	-0.125	-0.125	-0.0625	-0.01	0.0625	0.125	0.125	0	0.233333	0.0625	0.125	0.75	-0.19231	-0.05	0	-0.1	0	0.1	0.2	0.1	0.1	0	0	0	0.1	0.4	0.1
26.32	0.0625	-0.0625	0	0	-0.125	-0.125	-0.0625	0	0.0625	0.125	0.125	0	0.233333	0.0625	0.125	0.75	-0.19231	-0.05	0	-0.1	0	0.1	0.2	0.1	0.1	0	0	0	0.1	0.5	0.1
27.32	0.0625	-0.0625	0	0	-0.125	-0.125	-0.0625	0.01	0.0625	0.125	0.125	0	0.233333	0.0625	0.0625	0.75	-0.19231	-0.05	0	-0.1	0	0.1	0.2	0.1	0.1	0	0	0	0.1	0.5	0.1
28.32	0.0625	-0.0625	0	0	-0.125	-0.125	-0.0625	0.01	0.0625	0.125	0.125	0	0.2	0.0625	0.0625	0.75	-0.19231	-0.05	0	-0.1	0	0.1	0.2	0.1	0.1	0	0	0	0.1	0.5	0.1
29.32	0.0625	-0.0625	0	0	-0.125	-0.125	-0.0625	0	0.0625	0.125	0.125	0	0.2	0.0625	0.0625	0.75	-0.19231	-0.05	0	-0.1	0	0.1	0.2	0.1	0.1	0	0	0	0.1	0.5	0.1
30.32	0.0625	-0.0625	0	0	-0.125	-0.125	-0.0625	0	0.0625	0.125	0.125	0	0.2	0.0625	0.0625	0.8125	-0.19231	-0.05	0	0	0	0.1	0.2	0.1	0.1	0	0	0	0.1	0.5	0.1
31.32	0.0625	-0.0625	0	0	-0.125	-0.125	-0.0625	0.01	0.0625	0.125	0.125	0	0.166667	0.0625	0.0625	0.875	-0.19231	-0.05	0	-0.1	0	0.1	0.2	0.1	0.1	0	0	0	0.1	0.5	0.1
32.32	0.0625	0	0	0	-0.125	-0.125	-0.0625	0	0.0625	0.125	0.125	0	0.166667	0.0625	0.0625	0.8125	-0.19231	-0.05	0	-0.1	0	0.1	0.2	0.1	0.1	0	0	0	0.1	0.5	0.1
33.32	0.0625	0	0	0	-0.125	-0.125	-0.0625	-0.03	0.0625	0.125	0.125	0	0.166667	0.0625	0.0625	0.8125	-0.19231	-0.05	0	0	0	0.1	0.2	0.1	0.1	0	0	0	0.1	0.5	0.1
34.32	0.0625	0	0	0	-0.125	-0.125	-0.0625	0.01	0.0625	0.1875	0.125	0	0.166667	0.0625	0.0625	0.875	-0.23077	-0.05	0	0	0	0.1	0.2	0.1	0.1	0	0	0	0.1	0.5	0.1
35.32	0.0625	-0.0625	0	0	-0.125	-0.125	-0.0625	0.01	0.0625	0.125	0.125	0	0.166667	0.0625	0.0625	0.8125	-0.19231	-0.1	0	0	0	0.1	0.2	0.1	0.1	0	0	0	0.1	0.5	0.1
36.32	0.0625	0	0	0	-0.1875	-0.125	-0.0625	0.03	0.0625	0.1875	0.125	0	0.166667	0.0625	0.0625	0.8125	-0.23077	-0.1	0.05	0	0	0.1	0.2	0.1	0.1	0	0	0	0.1	0.5	0.1
37.32	0	-0.0625	0	0	-0.125	-0.125	-0.0625	-0.03	0.0625	0.125	0.125	0	0.133333	0.0625	0.0625	0.75	-0.19231	-0.1	0	0	0	0.1	0.2	0.1	0.1	0	0	0	0.1	0.5	0.1
38.32	-0.0625	-0.0625	0	-0.0625	-0.125	-0.0625	-0.125	-0.03	0.0625	0.0625	0.1875	0	0.133333	0.0625	0	0.75	-0.15385	-0.1	-0.05	0	0	0.1	0.2	0.1	0.1	0	0	0	0.1	0.5	0.1
39.32	0	-0.0625	0	-0.0625	-0.125	-0.125	-0.0625	-0.02	0.0625	0.0625	0.1875	0	0.133333	0.0625	0	0.6875	-0.19231	-0.1	0	0	0	0.1	0.2	0.1	0.1	0	0	0	0.1	0.5	0.1
40.32	0.0625	0	0	0	-0.1875	-0.125	-0.0625	0.05	0.0625	0.1875	0.125	0.0625	0.133333	0.125	0.0625	0.75	-0.23077	-0.1	0.05	0	0	0.1	0.2	0.1	0.1	0	0	0	0.1	0.5	0.1
41.32	0	-0.0625	0	0	-0.125	-0.125	-0.0625	0	0.0625	0.125	0.125	0	0.133333	0.0625	0.0625	0.6875	-0.19231	-0.1	0	0	0	0.1	0.2	0.1	0.1	0.1	0	0	0.1	0.5	0.1
42.32	0	-0.0625	0	0	-0.125	-0.125	-0.0625	-0.02	0.0625	0.125	0.1875	0	0.1	0.0625	0	0.625	-0.19231	-0.1	0	-0.1	0	0.1	0.2	0.1	0.1	0.1	0	0	0.1	0.5	0.1
43.32	0.0625	-0.0625	0	0	-0.1875	-0.125	0	0.04	0.0625	0.1875	0.125	0	0.133333	0.125	0.0625	0.6875	-0.19231	-0.1	0.05	0	0	0.1	0.2	0.1	0.1	0.1	0	0	0.1	0.5	0.1
44.32	0	0.0625	-0.125	-0.0625	-0.125	-0.125	-0.0625	-0.01	0.1875	0.0625	0.625	0.125	0.066667	0.25	0.0625	1.25	0.076923	0.05	0.1	0	0	0.1	0.2	0.1	0.1	0.1	0	0	0.1	0.5	0.1
45.32	0	0	-0.0625	0	-0.125	-0.125	0	-0.04	0.0625	0.125	0.25	0.0625	0.1	0.125	0	0.75	-0.11538	0	0.05	0	0	0.1	0.2	0.1	0.1	0.1	0	0	0.1	0.5	0.1
46.32	0	-0.0625	0	0	-0.1875	-0.125	-0.0625	0	0.0625	0.125	0.1875	0	0.133333	0.0625	0	0.625	-0.19231	-0.05	0	0	0	0.1	0.2	0.1	0.1	0.1	0	0.1	0.1	0.5	0.1
47.32	0	-0.0625	0	0	-0.125	-0.125	0	0.03	0.0625	0.125	0.125	0.0625	0.133333	0.125	0.0625	0.625	-0.19231	-0.05	0	0	0	0.1	0.2	0.1	0.1	0.1	0	0.1	0.1	0.5	0.1
48.32	0	-0.0625	0	0	-0.125	-0.125	-0.0625	0.01	0.0625	0.125	0.1875	0.0625	0.1	0.0625	0.0625	0.625	-0.19231	-0.1	0	0	0.1	0.1	0.2	0.1	0.1	0.1	0	0	0.1	0.5	0.1
49.32	0	-0.0625	0.0625	0	-0.125	-0.125	-0.0625	-0.01	0.0625	0.125	0.125	0.0625	0.133333	0.0625	0.0625	0.625	-0.19231	-0.1	0	0	0.1	0.1	0.2	0.1	0.1	0.1	0	0	0.1	0.5	0.1
50.32	0	-0.0625	0	0	-0.125	-0.125	-0.0625	0	0.0625	0.125	0.125	0.0625	0.1	0.0625	0.0625	0.625	-0.19231	-0.1	0	0	0.1	0.1	0.2	0.1	0.1	0.1	0	0.1	0.1	0.5	0.1
51.32	0	-0.0625	0.0625	0	-0.125	-0.125	-0.0625	0.01	0.0625	0.0625	0.125	0.0625	0.1	0.125	0.0625	0.5625	-0.19231	-0.1	0	0	0.1	0.1	0.2	0.1	0.1	0.1	0	0.1	0.1	0.5	0.1
52.32	0	-0.0625	0.0625	0	-0.125	-0.125	-0.0625	0.01	0.0625	0.0625	0.125	0.0625	0.133333	0.125	0.0625	0.5625	-0.19231	-0.1	0	0	0.1	0.1	0.2	0.1	0.1	0.1	0	0.1	0.1	0.5	0.1
53.32	0	-0.0625	0.0625	0	-0.125	-0.125	-0.0625	0.04	0.0625	0.0625	0.125	0.0625	0.133333	0.125	0.0625	0.5625	-0.19231	-0.1	0.05	0	0.1	0.1	0.2	0.1	0.1	0.1	0	0	0.1	0.5	0.1
54.32	0	-0.0625	0.0625	0	-0.125	-0.0625	-0.0625	0.03	0.0625	0.0625	0.125	0.0625	0.1	0.125	0.125	0.5625	-0.15385	-0.1	0.05	0	0.1	0.1	0.2	0.1	0.1	0.1	0	0.1	0.1	0.5	0.1
55.32	0	-0.0625	0.0625	0	-0.125	-0.0625	-0.0625	0.04	0.0625	0.0625	0.125	0.0625	0.1	0.125	0.125	0.5625	-0.15385	-0.1	0.05	0	0.1	0.1	0.2	0.1	0.1	0.1	0	0.1	0.1	0.5	0.1
56.32	0	-0.0625	0.0625	0	-0.125	-0.125	-0.0625	0.05	0.0625	0.0625	0.125	0.0625	0.1	0.125	0.0625	0.5625	-0.15385	-0.1	0.05	0	0.1	0.1	0.2	0.1	0.1	0.1	0	0.1	0.1	0.5	0.1
57.32	0	-0.0625	0.0625	0	-0.125	-0.0625	-0.0625	0.03	0	0.0625	0.125	0.0625	0.1	0.125	0.0625	0.5625	-0.15385	-0.05	0.05	0	0.1	0.1	0.2	0.1	0.1	0.1	0.1	0.1	0.1	0.5	0.2
58.32	0	-0.0625	0.0625	0	-0.1875	-0.0625	-0.0625	0.04	0	0.0625	0.125	0.0625	0.1	0.125	0.0625	0.5625	-0.15385	-0.1	0.05	0	0.1	0.1	0.2	0.1	0.1	0.1	0	0.1	0.1	0.5	0.1
59.32	0	-0.0625	0.0625	0	-0.1875	-0.0625	-0.0625	0.05	0	0.0625	0.125	0	0.066667	0.125	0.0625	0.5625	-0.15385	-0.1	0.05	0	0.1	0.1	0.2	0.1	0.1	0.1	0.1	0.1	0.2	0.5	0.2
60.32	0	-0.0625	0.0625	0	-0.1875	-0.125	-0.0625	0.04	0	0.0625	0.125	0	0.066667	0.125	0.0625	0.5625	-0.15385	-0.1	0.05	0	0.1	0.1	0.2	0.1	0.1	0.1	0.1	0.1	0.2	0.5	0.2
61.32	0	-0.0625	0.0625	0	-0.1875	-0.125	-0.0625	0.03	0	0.0625	0.125	0	0.066667	0.0625	0.0625	0.5625	-0.15385	-0.1	0.05	0	0	0.1	0.2	0.1	0.1	0.1	0	0.1	0.1	0.5	0.2
62.32	0	-0.0625	0.0625	0	-0.1875	-0.125	-0.0625	0.03	0	0.0625	0.125	0	0.033333	0.0625	0.0625	0.5625	-0.15385	-0.1	0	0	0.1	0.1	0.2	0.1	0.1	0.1	0.1	0.1	0.2	0.5	0.2
63.32	0	-0.0625	0.0625	0	-0.1875	-0.125	-0.0625	0.04	0	0.0625	0.0625	0	0.033333	0.0625	0.0625	0.5625	-0.19231	-0.1	0	0	0.1	0.1	0.2	0.1	0.1	0.1	0.1	0.1	0.2	0.5	0.2
64.32	0	-0.0625	0.0625	0	-0.1875	-0.125	-0.0625	0.03	0	0.0625	0.0625	0.0625	0.033333	0.0625	0.0625	0.5	-0.19231	-0.1	0	0	0.1	0.1	0.2	0.1	0.1	0.1	0.1	0.1	0.1	0.5	0.2
65.32	0	-0.0625	0.0625	0	-0.1875	-0.125	-0.0625	0.03	0	0.0625	0.0625	0.0625	0.033333	0.0625	0.0625	0.5	-0.19231	-0.1	0	0	0.1	0.1	0.2	0.1	0.1	0.1	0.1	0.1	0.2	0.5	0.2
66.32	0	-0.0625	0.0625	0	-0.1875	-0.125	-0.0625	0.05	0	0.0625	0.0625	0.0625	0.033333	0.0625	0.0625	0.5	-0.19231	-0.1	0	0	0.1	0.1	0.2	0.1	0.1	0.1	0.1	0.1	0.1	0.5	0.2
67.32	0	-0.0625	0.0625	0	-0.1875	-0.125	-0.0625	0.06	0	0.0625	0.0625	0.0625	0	0.0625	0.0625	0.5	-0.19231	-0.1	0	0	0.1	0.1	0.2	0.1	0.1	0.1	0.1	0.1	0.1	0.5	0.2
68.32	0	-0.0625	0.0625	0	-0.1875	-0.125	-0.0625	0.05	0	0.0625	0.0625	0	0	0.0625	0.0625	0.5	-0.19231	-0.1	0	0	0.1	0.1	0.2	0.1	0.1	0.1	0.1	0.1	0.1	0.5	0.2
69.32	0	-0.0625	0.0625	0	-0.1875	-0.125	-0.0625	0.08	0	0.0625	0.0625	0.0625	0	0.0625	0.0625	0.5	-0.19231	-0.1	0	0	0.1	0.1	0.2	0.1	0.1	0.1	0.1	0.1	0.2	0.5	0.2
70.32	0	-0.0625	0.0625	0	-0.1875	-0.125	-0.0625	0.08	0	0.0625	0.0625	0.0625	0	0.0625	0.0625	0.5	-0.19231	-0.1	0	0	0.1	0.1	0.2	0.1	0.1	0.1	0.1	0	0.1	0.5	0.2
71.32	0	-0.0625	0.0625	0	-0.1875	-0.125	-0.0625	0.09	0	0.0625	0.0625	0.0625	0	0.0625	0.0625	0.5	-0.19231	-0.1	0	0	0.1	0.1	0.2	0.1	0.1	0.1	0.1	0.1	0.2	0.5	0.2
72.32	0	-0.0625	0.0625	0	-0.1875	-0.125	-0.0625	0.09	0	0.0625	0.0625	0.0625	0	0.0625	0.0625	0.5	-0.19231	-0.1	0	0	0.1	0.1	0.2	0.1	0.1	0.1	0.1	0.1	0.2	0.5	0.2
73.32	0	-0.0625	0.0625	0	-0.1875	-0.125	-0.0625	0.07	0	0.0625	0.0625	0.0625	0	0.0625	0.0625	0.5	-0.19231	-0.1	0	0	0.1	0.1	0.2	0.1	0.1	0.1	0.1	0.1	0.2	0.5	0.2
74.63	0	0	0.0625	0	-0.1875	-0.125	-0.125	0.08	0	0.0625	0.0625	0.0625	-0.03333	0.0625	0.0625	0.5	-0.19231	-0.1	0	0	0.1	0.1	0.2	0.1	0.1	0.1	0.1	0.1	0.2	0.5	0.2
74.63	0	0	0.0625	0	-0.1875	-0.125	-0.125	0.08	0	0.0625	0.0625	0.0625	-0.03333	0.0625	0.0625	0.5	-0.19231	-0.1	0	0	0.1	0.1	0.2	0.1	0.1	0.1	0.1	0.1	0.2	0.5	0.2
75.32	0	0	0.0625	0	-0.1875	-0.125	-0.125	0.05	0	0.0625	0.0625	0.0625	-0.03333	0.0625	0.0625	0.5	-0.19231	-0.1	0	0	0.1	0.1	0.3	0.1	0.1	0.1	0.1	0.1	0.2	0.5	0.2
76.32	0	0	0.0625	0	-0.1875	-0.125	-0.125	0.05	0	0.0625	0.0625	0.0625	-0.03333	0.0625	0.0625	0.5	-0.19231	-0.1	0	0	0.1	0.1	0.3	0.1	0.1	0.1	0.1	0.1	0.2	0.5	0.2
77.32	0	0	0.0625	0	-0.1875	-0.125	-0.125	0.04	0	0.0625	0.0625	0.0625	-0.03333	0.0625	0.0625	0.5	-0.19231	-0.05	0	0	0.1	0.1	0.3	0.1	0.1	0.1	0.1	0.1	0.2	0.5	0.2
78.32	0	0	0.0625	0	-0.1875	-0.125	-0.125	0.03	0	0.0625	0.0625	0.0625	-0.03333	0.0625	0.0625	0.5	-0.19231	-0.05	0	0	0.1	0.1	0.3	0.1	0.1	0.1	0.1	0.1	0.2	0.5	0.2
79.32	0	0	0.0625	0	-0.1875	-0.125	-0.125	0.05	0	0.0625	0.0625	0.0625	-0.03333	0.0625	0.0625	0.5	-0.19231	-0.05	0	0	0.1	0.1	0.3	0.1	0.1	0.1	0.1	0.1	0.2	0.5	0.2
80.32	0	-0.0625	0.0625	0	-0.1875	-0.125	-0.125	0.05	0	0.0625	0.0625	0.0625	-0.06667	0.0625	0.0625	0.5	-0.19231	-0.05	0	0	0.1	0.1	0.3	0.1	0.1	0.1	0.1	0.1	0.2	0.5	0.2
81.32	0	0	0	0.0625	-0.1875	-0.125	-0.125	0.02	0	0.125	0.0625	0	-0.1	0	0.0625	0.5	-0.19231	-0.1	0	0	0.1	0.1	0.3	0.1	0.1	0.1	0.1	0.1	0.2	2	0.2
82.32	0	-0.0625	0.0625	0	-0.1875	-0.125	-0.125	0.03	0	0.125	0.125	0.0625	-0.03333	0	0.0625	0.5	-0.15385	-0.05	0	0	0.1	0.1	0.3	0.1	0.1	0.1	0.1	0.1	0.2	1	0.2
83.32	0	0	0.0625	0	-0.1875	-0.125	-0.0625	0.03	0	0.125	0.0625	0.0625	-0.03333	0.0625	0.0625	0.5625	-0.19231	-0.05	0.05	0	0.1	0.2	0.5	0.1	0.1	0.1	0.1	0.1	0.2	1.1	0.2
84.32	0	0	0.0625	0	-0.1875	-0.125	-0.0625	0.02	0	0.125	0.0625	0.0625	-0.03333	0.0625	0.0625	0.5	-0.19231	-0.05	0.05	0	0.1	0.2	0.9	0.1	0.2	0.1	0.1	0.2	0.3	1.2	0.3
85.32	0.0625	0	0.1875	0.0625	0	-0.0625	-0.0625	0	0.0625	0.1875	0.0625	0.0625	-0.06667	0	0.0625	0.5625	-0.19231	-0.05	0.05	0	0.1	0.3	1.1	0.2	0.2	0.1	0.1	0.8	0.8	1.4	0.5
86.32	0.1875	0.0625	1.25	0.1875	1.4375	0.4375	-0.0625	-0.01	0.1875	0.375	0.0625	0.0625	-0.06667	0.0625	0.0625	0.625	-0.15385	0	0.25	0.1	0.2	0.5	1.3	0.4	0.4	0.2	0.1	1.1	1.2	1.7	1.2
87.32	0.3125	0.1875	2.1875	0.25	2.3125	1.5625	0.0625	-0.03	0.625	0.9375	0.125	0.1875	-0.06667	0	0.125	0.8125	-0.03846	0.1	1.35	0.4	0.4	0.8	1.5	1	0.6	0.4	0.2	1.3	1.3	2.4	1.5
88.32	0.375	0.3125	2.5	0.3125	2.375	1.9375	0.4375	-0.02	1.8125	1.8125	0.1875	0.3125	-0.06667	0.0625	0.125	1.375	0.038462	0.3	1.9	0.8	0.8	1.3	1.7	1.5	1	0.6	0.3	1.4	1.5	2.9	1.8
89.32	0.6875	0.8125	2.75	0.4375	2.4375	2.375	1.6875	-0.04	2.25	2.125	0.3125	0.875	-0.06667	0.0625	0.125	2.9375	0.269231	1.2	2.3	1	1.3	1.7	1.9	1.6	1.2	0.7	0.3	1.4	1.6	3.3	2.1
90.32	1.5625	1.8125	3.125	0.625	2.4375	2.4375	2.1875	-0.04	2.4375	2.3125	0.5625	1.75	-0.06667	0.0625	0.1875	3.875	0.5	2.25	2.4	1.1	1.4	1.8	2.1	1.7	1.3	0.8	0.3	1.5	1.7	3.6	2.2
91.32	2.4375	2.4375	3.25	0.9375	2.4375	2.4375	2.3125	-0.04	2.5625	2.375	1	2.125	-0.06667	0.0625	0.1875	4.1875	0.923077	2.55	2.35	1.2	1.6	1.9	2.1	1.8	1.4	0.9	0.4	1.6	1.8	4	2.3
92.32	2.6875	2.625	3.25	1.4375	2.4375	2.4375	2.3125	-0.04	2.5625	2.375	1.875	2.3125	-0.06667	0.0625	0.25	4.3125	1.38461	2.65	2.25	1.3	1.6	1.9	2.1	1.8	1.4	1	0.5	1.6	1.8	4.4	2.3
93.32	2.6875	2.625	3.1875	1.9375	2.375	2.375	2.3125	-0.02	2.5	2.375	2.5	2.3125	-0.03333	0.0625	0.3125	4.4375	1.57692	2.55	2.1	1.3	1.7	1.9	2.1	1.7	1.4	1	0.5	1.5	1.8	4.7	2.2
94.32	2.625	2.5	3.0625	2.25	2.3125	2.3125	2.25	0	2.4375	2.3125	2.5625	2.25	-0.03333	0.0625	0.375	4.375	1.61539	2.45	1.95	1.4	1.7	1.8	2	1.6	1.4	1	0.6	1.5	1.7	4.7	2
95.32	2.5	2.375	2.875	2.375	2.1875	2.25	2.1875	0.02	2.3125	2.25	2.4375	2.0625	-0.03333	0.125	0.5	4.3125	1.57692	2.25	1.8	1.4	1.7	1.7	1.9	1.5	1.3	1	0.7	1.4	1.7	4.6	1.9
96.32	2.3125	2.1875	2.6875	2.4375	2.0625	2.125	2.125	0.04	2.25	2.125	2.3125	1.9375	-0.03333	0.125	0.625	4.1875	1.5	2.05	1.6	1.4	1.7	1.6	1.8	1.4	1.3	1	0.8	1.3	1.6	4.3	1.8
97.32	2.1875	2.0625	2.5625	2.375	2	2.0625	2	0.1	2.1875	2.0625	2.125	1.75	-0.03333	0.125	0.875	4.125	1.38461	1.9	1.45	1.3	1.7	1.5	1.8	1.2	1.3	1	0.9	1.3	1.5	4.3	1.6
98.32	2	1.875	2.375	2.25	1.875	1.9375	1.875	0.08	2.0625	1.9375	1.9375	1.5625	-0.03333	0.125	1.0625	3.9375	1.26923	1.85	1.35	1.3	1.7	1.4	1.7	1.1	1.2	1.1	1	1.3	1.5	4	1.5
99.32	1.875	1.6875	2.1875	2.0625	1.75	1.8125	1.8125	0.11	1.9375	1.875	1.6875	1.4375	-0.03333	0.1875	1.25	3.8125	1.19231	1.8	1.25	1.2	1.6	1.3	1.7	1.1	1.2	1.1	1	1.3	1.5	3.8	1.5
100.32	1.6875	1.5625	2	1.9375	1.6875	1.75	1.6875	0.1	1.875	1.875	1.5625	1.3125	-0.03333	0.1875	1.375	3.75	1.07692	1.75	1.2	1.2	1.5	1.2	1.7	1	1.1	1.1	1	1.3	1.4	3.6	1.4
101.32	1.5625	1.4375	1.875	1.75	1.625	1.625	1.5625	0.1	1.75	1.8125	1.375	1.1875	-0.03333	0.1875	1.4375	3.5625	1	1.7	1.1	1.1	1.5	1.2	1.6	1	1.1	1.1	1.1	1.4	1.4	3.5	1.4
102.32	1.4375	1.25	1.75	1.625	1.5	1.5625	1.4375	0.1	1.6875	1.6875	1.25	1.125	-0.03333	0.1875	1.4375	3.375	0.884615	1.65	1.05	1.1	1.4	1.1	1.6	1	1.1	1.1	1.1	1.4	1.4	3.2	1.4
103.32	1.375	1.1875	1.5625	1.4375	1.4375	1.4375	1.3125	0.11	1.625	1.625	1.125	1.0625	-0.03333	0.1875	1.4375	3.3125	0.807692	1.55	1	1.1	1.4	1	1.5	1.1	1.1	1	1	1.4	1.5	3	1.3
104.32	1.25	1.0625	1.5	1.3125	1.375	1.4375	1.25	0.11	1.5625	1.5625	1	1	-0.03333	0.1875	1.375	3.125	0.730769	1.5	0.95	1.1	1.4	1	1.5	1.1	1.1	1	1	1.4	1.4	3	1.3
105.32	1.125	1	1.375	1.1875	1.3125	1.375	1.125	0.09	1.5	1.5	0.9375	0.9375	-0.03333	0.1875	1.3125	3	0.692308	1.45	0.95	1.1	1.3	1	1.5	1.2	1	1	1	1.4	1.4	2.8	1.3
106.32	1.125	0.9375	1.3125	1.125	1.25	1.25	1	0.1	1.5	1.4375	0.8125	0.875	-0.03333	0.1875	1.25	2.875	0.615385	1.35	0.95	1.1	1.3	1.1	1.4	1.2	1.1	1	1.1	1.4	1.4	2.7	1.3
107.32	1.0625	0.875	1.3125	1.0625	1.25	1.1875	0.9375	0.12	1.5	1.4375	0.75	0.8125	-0.03333	0.1875	1.1875	2.75	0.538462	1.25	0.95	1.1	1.3	1.1	1.4	1.2	1	1	1	1.4	1.4	2.6	1.3
108.32	1	0.8125	1.3125	1	1.1875	1.125	0.875	0.12	1.4375	1.375	0.6875	0.8125	-0.03333	0.1875	1.125	2.625	0.5	1.2	0.95	1.1	1.4	1	1.4	1.2	1	1	1	1.3	1.4	2.5	1.4
109.32	0.9375	0.75	1.25	0.9375	1.1875	1.0625	0.8125	0.12	1.4375	1.3125	0.6875	0.8125	-0.03333	0.1875	1.125	2.5625	0.461538	1.2	0.95	1.1	1.4	1	1.4	1.2	1	1	1	1.3	1.3	2.4	1.4
110.32	0.9375	0.6875	1.1875	0.875	1.125	1.0625	0.8125	0.14	1.375	1.3125	0.6875	0.75	-0.03333	0.1875	1.0625	2.5	0.423077	1.15	0.95	1.1	1.4	1	1.3	1.2	1	0.9	1	1.2	1.3	2.3	1.4
111.32	0.9375	0.6875	1.1875	0.8125	1.0625	1	0.75	0.14	1.375	1.3125	0.625	0.75	-0.03333	0.1875	1	2.375	0.384615	1.15	1	1.1	1.4	1	1.3	1.2	1	0.9	1	1.2	1.3	2.2	1.4
112.32	0.9375	0.625	1.1875	0.75	1.0625	1	0.75	0.16	1.3125	1.25	0.625	0.75	0	0.1875	0.9375	2.375	0.384615	1.15	1.05	1.1	1.5	0.9	1.3	1.1	1	0.9	0.9	1.1	1.2	2.2	1.4
113.32	0.9375	0.625	1.125	0.75	1	1	0.6875	0.16	1.3125	1.1875	0.625	0.8125	-0.03333	0.1875	0.875	2.25	0.346154	1.1	1.05	1.1	1.4	0.9	1.3	1.1	0.9	0.9	0.9	1.1	1.2	2.1	1.4
114.32	1	0.5625	1.125	0.6875	1	0.9375	0.6875	0.15	1.3125	1.1875	0.5625	0.8125	0	0.1875	0.875	2.1875	0.346154	1.1	1.1	1.1	1.4	0.9	1.3	1	0.9	0.8	0.9	1.1	1.2	2.1	1.4
115.32	1	0.5625	1.0625	0.6875	0.9375	0.9375	0.6875	0.15	1.25	1.125	0.5625	0.8125	-0.03333	0.1875	0.8125	2.1875	0.307692	1.05	1.1	1	1.4	0.9	1.3	0.9	0.9	0.8	0.8	1	1.1	2	1.4
116.32	1.0625	0.5625	1.0625	0.625	0.9375	0.9375	0.75	0.18	1.25	1.125	0.625	0.8125	0	0.1875	0.8125	2.125	0.269231	1.05	1.15	1	1.3	0.9	1.3	0.9	0.8	0.8	0.8	0.9	1.1	1.9	1.4
117.32	1.125	0.5625	1.0625	0.625	0.875	0.9375	0.8125	0.15	1.1875	1.0625	0.625	0.875	0	0.1875	0.75	2.125	0.269231	1.05	1.2	1	1.3	0.9	1.3	0.9	0.8	0.8	0.9	0.9	1	1.9	1.3
118.32	1.1875	0.5625	1.0625	0.625	0.875	1	0.8125	0.16	1.1875	1.0625	0.625	0.875	0	0.1875	0.6875	2.125	0.269231	1.05	1.2	0.9	1.3	0.9	1.2	0.8	0.8	0.7	0.8	0.9	1	1.8	1.3
119.32	1.1875	0.625	1.0625	0.5625	0.875	1	0.875	0.14	1.1875	1.0625	0.6875	0.9375	0	0.1875	0.625	2.125	0.269231	1.05	1.25	0.9	1.3	0.9	1.3	0.8	0.8	0.7	0.8	0.9	1	1.7	1.3
123.75	1.25	0.625	1.0625	0.5625	0.875	1	0.9375	0.1	1.125	1	0.6875	0.9375	0	0.1875	0.625	2.125	0.269231	1.05	1.25	0.9	1.2	0.9	1.3	0.8	0.8	0.7	0.9	0.9	1	1.8	1.3
124.75	1.25	0.625	1.0625	0.5625	0.875	1	1	0.1	1.125	1	0.6875	0.875	0	0.1875	0.5625	2.125	0.230769	1.05	1.25	0.8	1.2	0.9	1.3	0.8	0.8	0.7	0.9	0.9	1	1.9	1.3
125.75	1.3125	0.6875	1.0625	0.5625	0.875	1	1	0.11	1.125	1	0.75	0.875	0.033333	0.1875	0.5625	2.125	0.230769	1.05	1.25	0.8	1.1	0.8	1.2	0.8	0.7	0.6	0.8	0.8	0.9	1.8	1.2
126.75	1.3125	0.6875	1.0625	0.5625	0.8125	0.9375	1.0625	0.13	1.0625	0.9375	0.75	0.875	0.033333	0.1875	0.5	2.1875	0.230769	1.05	1.2	0.7	1.1	0.8	1.2	0.7	0.7	0.6	0.8	0.8	0.8	1.8	1.2
127.75	1.25	0.6875	1	0.5	0.8125	0.9375	1.125	0.17	1.0625	0.9375	0.8125	0.9375	0.033333	0.1875	0.5	2.25	0.192308	1.1	1.2	0.7	1.1	0.8	1.1	0.7	0.6	0.6	0.7	0.8	0.8	1.7	1.2
128.75	1.4375	0.75	1	0.5625	0.6875	0.875	1.0625	0.12	1.125	1	0.8125	0.8125	0	0.125	0.4375	2.1875	0.153846	0.95	1.15	0.8	1.1	0.8	1.2	0.8	0.6	0.6	0.7	0.8	0.8	1.8	1.3
129.75	1.3125	0.75	1	0.5625	0.6875	0.9375	1.0625	0.12	1.125	0.9375	0.9375	0.8125	-0.03333	0.125	0.4375	2.25	0.153846	0.95	1.05	0.7	1.1	0.7	1.2	0.8	0.7	0.6	0.7	0.7	0.8	1.9	1.3
130.75	1.1875	0.75	1	0.5	0.75	0.875	1.125	0.18	1.0625	0.875	0.9375	0.9375	0.033333	0.125	0.375	2.375	0.153846	1.1	1.05	0.7	1.1	0.7	1.2	0.8	0.6	0.6	0.7	0.7	0.8	2	1.3
131.75	1.1875	0.75	1	0.5	0.6875	0.875	1.0625	0.21	1.0625	0.875	1	0.9375	0	0.125	0.375	2.375	0.153846	1.1	1	0.7	1.1	0.7	1.2	0.7	0.6	0.5	0.7	0.7	0.8	1.9	1.2
132.75	1.125	0.8125	1	0.5	0.6875	0.875	1.125	0.21	1.0625	0.875	1	0.9375	0	0.125	0.375	2.4375	0.153846	1.1	1	0.7	1.1	0.6	1.2	0.7	0.6	0.5	0.6	0.7	0.8	2	1.2
133.75	1.0625	0.8125	1	0.4375	0.6875	0.875	1.0625	0.17	1.0625	0.875	1.0625	0.9375	0	0.125	0.375	2.4375	0.153846	1.1	0.95	0.7	1	0.6	1.1	0.7	0.5	0.5	0.6	0.7	0.7	1.9	1.2
134.75	1	0.75	1	0.4375	0.625	0.8125	1.0625	0.19	1.0625	0.8125	1.0625	0.875	0.033333	0.125	0.3125	2.3125	0.153846	1.05	0.9	0.7	1	0.6	1.1	0.6	0.5	0.5	0.5	0.7	0.7	2	1.2
135.75	1.0625	0.8125	1	0.4375	0.625	0.8125	1	0.21	1.0625	0.875	1.0625	0.875	0	0.125	0.3125	2.375	0.115385	1.05	0.9	0.7	1	0.6	1.1	0.6	0.5	0.4	0.5	0.7	0.7	1.9	1.1
136.75	1.0625	0.875	1	0.4375	0.625	0.8125	1.0625	0.19	1	0.8125	1	0.8125	0	0.125	0.3125	2.375	0.115385	1.05	0.9	0.6	1	0.5	1	0.6	0.5	0.4	0.5	0.6	0.6	1.7	1
137.75	1	0.875	1	0.375	0.625	0.75	1.0625	0.2	1	0.75	1	0.8125	0	0.0625	0.3125	2.4375	0.115385	1.1	0.85	0.7	1	0.5	1	0.6	0.5	0.4	0.5	0.7	0.6	1.7	1
138.75	1	0.875	1	0.375	0.625	0.75	1.0625	0.21	1	0.75	1	0.75	0	0.0625	0.3125	2.4375	0.076923	1.05	0.85	0.6	1	0.5	1	0.5	0.5	0.4	0.4	0.6	0.6	1.8	1
139.75	1	0.875	1	0.375	0.5625	0.6875	1	0.19	1	0.75	1	0.75	0.033333	0.0625	0.25	2.5	0.076923	1.05	0.85	0.6	1	0.5	1	0.5	0.5	0.4	0.4	0.6	0.6	1.7	1
140.75	1	0.8125	1	0.375	0.5625	0.6875	1	0.17	0.9375	0.75	0.9375	0.75	0.033333	0.0625	0.25	2.5	0.076923	1	0.85	0.6	1	0.5	1	0.5	0.5	0.4	0.4	0.6	0.5	1.2	0.9
141.75	1	0.8125	1	0.375	0.5625	0.6875	1	0.16	0.9375	0.75	0.875	0.6875	0.033333	0.0625	0.25	2.4375	0.038462	1	0.85	1	1.4	0.6	1.1	0.6	0.7	0.6	0.7	0.9	0.9	2.8	1
142.75	1	0.8125	1	0.375	0.5625	0.625	1	0.15	0.9375	0.75	0.8125	0.6875	0.066667	0.0625	0.25	2.375	0.076923	0.95	0.85	0.9	1.4	0.6	1.1	0.6	0.7	0.6	0.7	0.8	0.8	2.9	1
143.75	0.9375	0.8125	1	0.375	0.5625	0.625	1	0.14	0.9375	0.75	0.75	0.6875	0.066667	0.0625	0.25	2.375	0.038462	0.9	0.85	0.9	1.3	0.7	1.2	0.5	0.5	0.5	0.6	1	0.9	2.8	1.1
144.75	0.9375	0.8125	1	0.375	0.5625	0.625	0.9375	0.14	0.9375	0.75	0.75	0.6875	0.1	0.0625	0.25	2.3125	0.038462	0.9	0.85	0.9	1.3	0.6	1	0.5	0.6	0.6	0.6	0.8	0.8	3.2	1
145.75	0.9375	0.8125	1	0.375	0.5	0.5625	0.9375	0.13	0.9375	0.75	0.6875	0.625	0.133333	0.0625	0.1875	2.25	0.038462	0.9	0.85	0.9	1.3	0.5	1	0.5	0.6	0.5	0.6	0.8	0.7	3	1
146.75	0.9375	0.8125	1	0.375	0.5	0.5625	0.9375	0.11	0.875	0.75	0.625	0.625	0.133333	0.0625	0.1875	2.1875	0.038462	0.9	0.85	0.9	1.3	0.5	1	0.5	0.6	0.5	0.6	0.8	0.7	2.9	1
147.75	0.875	0.75	1	0.375	0.5	0.5625	0.9375	0.11	0.875	0.75	0.5625	0.625	0.166667	0.0625	0.1875	2.125	0.038462	0.9	0.85	0.9	1.3	0.5	0.9	0.5	0.5	0.5	0.6	0.7	0.7	2.8	1
148.75	0.875	0.75	1	0.375	0.5	0.5625	0.9375	0.12	0.875	0.75	0.5625	0.5625	0.166667	0.0625	0.1875	2.125	0.038462	0.9	0.85	0.9	1.3	0.5	0.9	0.4	0.5	0.5	0.5	0.7	0.6	2.5	0.9
149.75	0.875	0.75	1	0.375	0.5	0.5	0.875	0.11	0.875	0.75	0.5	0.5625	0.2	0.0625	0.1875	2.0625	0	0.85	0.8	0.9	1.3	0.5	0.9	0.4	0.5	0.5	0.5	0.6	0.6	2.3	0.9
150.75	0.8125	0.6875	0.9375	0.375	0.5	0.5	0.875	0.1	0.8125	0.75	0.5	0.5625	0.233333	0.0625	0.1875	2.0625	0	0.85	0.8	0.8	1.3	0.4	0.9	0.4	0.4	0.4	0.4	0.6	0.5	1.7	0.8
151.75	0.8125	0.6875	0.9375	0.375	0.5	0.5	0.875	0.12	0.8125	0.6875	0.5	0.5	0.233333	0.0625	0.1875	2.0625	0	0.8	0.75	0.7	1.2	0.5	1	0.3	0.2	0.2	0.3	0.3	0.3	1.2	0.9
152.75	0.8125	0.6875	0.875	0.375	0.5	0.4375	0.875	0.12	0.8125	0.6875	0.4375	0.5	0.266667	0.0625	0.1875	2	0	0.8	0.75	0.7	1	0.4	0.9	0.3	0.4	0.5	0.5	0.5	0.5	0.9	0.9
153.75	0.75	0.625	0.875	0.375	0.5	0.4375	0.875	0.14	0.75	0.6875	0.4375	0.5	0.266667	0.0625	0.1875	2	0	0.75	0.7	0.4	0.7	0.4	0.9	0.3	0.4	0.3	0.3	0.3	0.3	1.3	0.8
154.75	0.75	0.625	0.875	0.375	0.5	0.4375	0.8125	0.16	0.75	0.6875	0.375	0.5	0.3	0.0625	0.1875	2.0625	0	0.75	0.7	0.4	0.7	0.4	0.8	0.3	0.3	0.3	0.2	0.3	0.3	1.2	0.8
155.75	0.75	0.625	0.8125	0.3125	0.5	0.4375	0.8125	0.18	0.75	0.6875	0.375	0.5	0.3	0.0625	0.1875	2.0625	0	0.75	0.7	0.3	0.6	0.4	0.8	0.3	0.3	0.3	0.2	0.3	0.3	1.2	0.8
156.75	0.75	0.625	0.8125	0.3125	0.5	0.4375	0.8125	0.22	0.6875	0.625	0.375	0.5	0.333333	0.0625	0.1875	2	0	0.75	0.65	0.3	0.6	0.4	0.8	0.3	0.3	0.2	0.2	0.3	0.3	1.1	0.9
157.75	0.6875	0.625	0.75	0.3125	0.5	0.4375	0.8125	0.21	0.6875	0.625	0.3125	0.4375	0.333333	0.0625	0.1875	2	-0.03846	0.75	0.65	0.3	0.6	0.3	0.8	0.2	0.2	0.2	0.2	0.3	0.3	1	0.8
158.75	0.6875	0.5625	0.75	0.3125	0.4375	0.4375	0.75	0.22	0.6875	0.625	0.3125	0.4375	0.333333	0.0625	0.1875	1.9375	-0.03846	0.7	0.6	0.3	0.6	0.4	0.8	0.3	0.3	0.2	0.2	0.3	0.3	1.1	0.8
159.75	0.6875	0.5625	0.6875	0.3125	0.4375	0.4375	0.75	0.21	0.625	0.625	0.3125	0.4375	0.366667	0.0625	0.1875	1.9375	-0.03846	0.7	0.6	0.3	0.6	0.4	0.8	0.3	0.3	0.2	0.2	0.3	0.2	1.1	0.8
160.75	0.625	0.5	0.6875	0.3125	0.4375	0.375	0.75	0.22	0.625	0.625	0.3125	0.4375	0.366667	0.0625	0.1875	1.9375	-0.03846	0.7	0.6	0.3	0.6	0.4	0.8	0.3	0.3	0.2	0.2	0.3	0.2	1.1	0.9
161.75	0.625	0.5	0.6875	0.3125	0.4375	0.375	0.75	0.24	0.625	0.625	0.25	0.375	0.4	0	0.1875	1.875	-0.03846	0.65	0.6	0.3	0.6	0.4	0.8	0.3	0.3	0.2	0.2	0.3	0.2	1.1	0.9
162.75	0.625	0.5	0.625	0.3125	0.4375	0.375	0.6875	0.24	0.625	0.625	0.25	0.375	0.4	0	0.1875	1.875	-0.03846	0.65	0.55	0.3	0.6	0.4	0.8	0.3	0.3	0.2	0.2	0.2	0.2	1.1	0.9
163.75	0.625	0.5	0.625	0.25	0.4375	0.375	0.6875	0.24	0.625	0.625	0.25	0.375	0.4	0	0.1875	1.875	-0.03846	0.65	0.55	0.3	0.5	0.4	0.8	0.3	0.3	0.2	0.2	0.2	0.2	1.1	0.9
164.75	0.5625	0.5	0.5625	0.25	0.375	0.375	0.6875	0.24	0.5625	0.625	0.25	0.375	0.433333	0	0.1875	1.875	-0.07692	0.6	0.55	0.3	0.5	0.4	0.8	0.3	0.3	0.2	0.2	0.2	0.2	1.1	0.9
165.75	0.5625	0.4375	0.5625	0.25	0.375	0.375	0.625	0.24	0.625	0.625	0.25	0.375	0.433333	0	0.1875	1.875	-0.07692	0.6	0.55	0.3	0.5	0.4	0.8	0.3	0.3	0.2	0.2	0.2	0.2	1.1	0.9
166.75	0.5625	0.4375	0.5625	0.25	0.375	0.3125	0.625	0.24	0.625	0.625	0.1875	0.375	0.4	0	0.1875	1.875	-0.07692	0.6	0.55	0.3	0.5	0.4	0.8	0.3	0.3	0.2	0.2	0.2	0.2	1.1	0.9
167.75	0.5625	0.4375	0.5625	0.25	0.375	0.3125	0.625	0.24	0.625	0.625	0.1875	0.375	0.4	0	0.1875	1.8125	-0.07692	0.6	0.5	0.3	0.5	0.4	0.8	0.3	0.3	0.2	0.2	0.2	0.2	1.1	0.9
168.75	0.5625	0.4375	0.5	0.25	0.375	0.3125	0.5625	0.22	0.625	0.5625	0.1875	0.3125	0.4	0	0.1875	1.8125	-0.07692	0.6	0.5	0.3	0.5	0.4	0.8	0.3	0.3	0.2	0.2	0.2	0.2	1.1	0.8
169.75	0.5625	0.4375	0.5	0.1875	0.375	0.3125	0.5625	0.22	0.625	0.5625	0.1875	0.3125	0.366667	0	0.1875	1.8125	-0.07692	0.6	0.5	0.2	0.4	0.4	0.7	0.3	0.4	0.3	0.3	0.3	0.4	1.7	0.8
170.75	0.5625	0.4375	0.5	0.1875	0.375	0.3125	0.5625	0.24	0.625	0.5625	0.1875	0.3125	0.366667	0	0.25	1.875	-0.07692	0.6	0.5	0.5	0.8	0.3	0.8	0.3	0.3	0.2	0.2	0.5	0.5	2.9	0.7
171.75	0.5	0.375	0.4375	0.1875	0.3125	0.25	0.5625	0.23	0.6875	0.5625	0.125	0.3125	0.333333	0	0.25	1.8125	-0.07692	0.6	0.5	0.5	0.7	0.3	0.7	0.2	0.2	0.2	0.3	0.3	0.3	1.2	0.7
172.75	0.5	0.375	0.4375	0.1875	0.3125	0.25	0.5625	0.25	0.6875	0.5625	0.125	0.3125	0.333333	0	0.3125	1.8125	-0.11538	0.6	0.5	0.4	0.6	0.3	0.7	0.2	0.2	0.2	0.2	0.2	0.2	1.4	0.7
173.75	0.5	0.375	0.4375	0.1875	0.3125	0.25	0.5625	0.28	0.625	0.5625	0.125	0.3125	0.3	0	0.3125	1.75	-0.11538	0.6	0.5	0.4	0.6	0.3	0.7	0.2	0.2	0.2	0.2	0.2	0.2	1.6	0.6
174.75	0.5	0.375	0.4375	0.1875	0.3125	0.25	0.5625	0.29	0.625	0.5	0.125	0.3125	0.3	0	0.3125	1.6875	-0.11538	0.55	0.5	0.3	0.6	0.3	0.7	0.1	0.2	0.2	0.2	0.1	0.1	1.4	0.6
175.75	0.4375	0.375	0.4375	0.1875	0.3125	0.25	0.5	0.31	0.625	0.5	0.125	0.3125	0.3	0	0.3125	1.6875	-0.11538	0.55	0.45	0.4	0.6	0.3	0.7	0.1	0.2	0.2	0.2	0.1	0.2	1.3	0.6
176.75	0.5	0.375	0.375	0.125	0.3125	0.25	0.5	0.3	0.625	0.5	0.125	0.25	0.266667	0	0.3125	1.625	-0.11538	0.55	0.45	0.3	0.6	0.3	0.6	0.1	0.2	0.2	0.2	0.2	0.2	1.4	0.6
177.75	0.4375	0.3125	0.375	0.125	0.3125	0.25	0.5	0.31	0.625	0.5	0.125	0.25	0.266667	0	0.3125	1.625	-0.11538	0.55	0.45	0.3	0.5	0.3	0.6	0.2	0.2	0.2	0.2	0.1	0.1	1.4	0.5
178.75	0.4375	0.3125	0.375	0.125	0.3125	0.1875	0.5	0.32	0.625	0.5	0.125	0.25	0.233333	0	0.3125	1.5625	-0.11538	0.5	0.45	0.3	0.5	0.3	0.6	0.1	0.2	0.2	0.2	0.1	0.2	1.5	0.6
179.75	0.4375	0.3125	0.375	0.125	0.3125	0.1875	0.4375	0.35	0.625	0.4375	0.125	0.25	0.233333	0	0.3125	1.5	-0.11538	0.5	0.45	0.3	0.5	0.3	0.6	0.1	0.2	0.1	0.1	0.1	0.1	1.6	0.6
180.75	0.4375	0.3125	0.375	0.125	0.3125	0.1875	0.4375	0.38	0.625	0.4375	0.0625	0.25	0.2	0	0.375	1.4375	-0.15385	0.5	0.4	0.3	0.5	0.3	0.6	0.1	0.2	0.1	0.1	0.1	0.1	1.6	0.6
181.75	0.4375	0.3125	0.375	0.125	0.3125	0.1875	0.4375	0.4	0.625	0.4375	0.0625	0.25	0.2	0	0.3125	1.4375	-0.15385	0.5	0.4	0.3	0.5	0.3	0.6	0.1	0.2	0.1	0.1	0.1	0.1	1.6	0.6
182.75	0.375	0.3125	0.375	0.125	0.3125	0.1875	0.4375	0.42	0.5625	0.5	0.0625	0.25	0.166667	0	0.3125	1.4375	-0.15385	0.5	0.4	0.3	0.5	0.3	0.6	0.1	0.2	0.1	0.1	0.1	0.2	1.7	0.6
183.75	0.375	0.375	0.375	0.125	0.3125	0.1875	0.4375	0.45	0.5625	0.5	0.0625	0.25	0.166667	0	0.3125	1.375	-0.15385	0.5	0.4	0.3	0.5	0.3	0.6	0.1	0.2	0.2	0.1	0.1	0.2	1.7	0.6
184.75	0.375	0.375	0.375	0.0625	0.3125	0.1875	0.4375	0.47	0.5625	0.4375	0.0625	0.25	0.166667	0	0.375	1.375	-0.15385	0.5	0.4	0.3	0.5	0.3	0.6	0.1	0.3	0.2	0.2	0.1	0.2	1.8	0.7
185.75	0.375	0.375	0.3125	0.0625	0.3125	0.1875	0.4375	0.5	0.5625	0.4375	0.0625	0.25	0.133333	0	0.375	1.375	-0.15385	0.45	0.4	0.2	0.4	0.3	0.7	0.1	0.2	0.2	0.1	0.1	0.1	1.7	0.7
186.75	0.375	0.3125	0.3125	0.0625	0.3125	0.125	0.375	0.52	0.5625	0.5	0.0625	0.25	0.133333	0	0.375	1.3125	-0.15385	0.45	0.4	0.2	0.4	0.3	0.7	0.1	0.2	0.2	0.1	0.1	0.2	1.6	0.7
187.75	0.375	0.3125	0.3125	0.0625	0.3125	0.125	0.375	0.52	0.5625	0.5	0.0625	0.25	0.1	0	0.3125	1.3125	-0.15385	0.45	0.35	0.2	0.4	0.3	0.7	0.1	0.2	0.2	0.1	0.1	0.2	1.6	0.8
188.75	0.3125	0.3125	0.3125	0.0625	0.3125	0.125	0.375	0.54	0.5625	0.5	0.0625	0.25	0.1	0	0.3125	1.3125	-0.15385	0.4	0.35	0.2	0.4	0.3	0.7	0.1	0.2	0.2	0.1	0.1	0.2	1.7	0.8
189.75	0.3125	0.3125	0.3125	0.0625	0.3125	0.125	0.375	0.56	0.5625	0.5	0.0625	0.25	0.066667	0	0.3125	1.3125	-0.15385	0.4	0.35	0.2	0.4	0.3	0.7	0.1	0.3	0.2	0.1	0.1	0.2	1.6	0.9
190.75	0.3125	0.3125	0.25	0.0625	0.3125	0.125	0.3125	0.56	0.5	0.5625	0.0625	0.25	0.066667	0	0.3125	1.3125	-0.15385	0.35	0.35	0.2	0.4	0.3	0.7	0.1	0.3	0.2	0.2	0.1	0.2	1.7	0.9
191.75	0.3125	0.3125	0.25	0.0625	0.3125	0.125	0.3125	0.58	0.5	0.5625	0.0625	0.25	0.033333	0	0.3125	1.3125	-0.15385	0.35	0.3	0.2	0.4	0.4	0.7	0.1	0.3	0.2	0.1	0.1	0.2	1.6	0.8
192.75	0.3125	0.3125	0.25	0.0625	0.3125	0.125	0.3125	0.6	0.5	0.5625	0.0625	0.25	0.033333	0	0.3125	1.25	-0.15385	0.35	0.3	0.2	0.4	0.4	0.7	0.1	0.3	0.2	0.1	0.1	0.2	1.6	0.8
193.75	0.3125	0.3125	0.25	0.0625	0.3125	0.125	0.3125	0.62	0.5	0.5	0.0625	0.25	0.033333	0	0.3125	1.25	-0.15385	0.35	0.3	0.2	0.4	0.4	0.7	0.1	0.3	0.2	0.1	0.1	0.2	1.5	0.8
194.75	0.3125	0.3125	0.25	0.0625	0.3125	0.125	0.3125	0.61	0.5	0.5	0	0.25	0	0	0.3125	1.25	-0.19231	0.3	0.3	0.2	0.4	0.4	0.8	0.1	0.3	0.2	0.1	0.1	0.2	1.6	0.8
195.75	0.3125	0.25	0.25	0.0625	0.3125	0.0625	0.3125	0.62	0.5	0.5	0	0.25	0	0	0.3125	1.1875	-0.19231	0.3	0.3	0.2	0.4	0.4	0.8	0.1	0.3	0.2	0.1	0.1	0.2	1.5	0.8
196.75	0.25	0.25	0.1875	0.0625	0.3125	0.0625	0.25	0.63	0.5	0.5625	0	0.25	0	0	0.3125	1.1875	-0.19231	0.3	0.3	0.1	0.3	0.3	0.7	0.1	0.2	0.1	0.1	0	0.1	1.5	0.7
197.75	0.25	0.25	0.1875	0.0625	0.25	0.0625	0.25	0.64	0.5	0.5625	0	0.25	0	-0.0625	0.25	1.1875	-0.19231	0.25	0.3	0.2	0.4	0.4	0.8	0.1	0.3	0.2	0.2	0.1	0.2	1.5	0.8
198.75	0.25	0.25	0.1875	0	0.25	0.0625	0.25	0.64	0.4375	0.5625	0	0.25	-0.03333	-0.0625	0.25	1.125	-0.19231	0.25	0.3	0.2	0.4	0.4	0.8	0.1	0.3	0.2	0.2	0.1	0.2	1.6	0.7
199.75	0.25	0.25	0.1875	0	0.3125	0.0625	0.25	0.65	0.4375	0.5625	0	0.1875	-0.03333	-0.0625	0.25	1.125	-0.19231	0.2	0.3	0.2	0.3	0.4	0.8	0.1	0.3	0.2	0.2	0.1	0.2	1.3	0.7
200.75	0.25	0.25	0.1875	0.0625	0.25	0.0625	0.25	0.66	0.4375	0.5625	0	0.1875	-0.06667	-0.0625	0.25	1.125	-0.19231	0.2	0.25	0.2	0.3	0.4	0.8	0.1	0.3	0.2	0.2	0.1	0.2	1.4	0.7
201.75	0.25	0.1875	0.125	0	0.25	0.0625	0.1875	0.65	0.4375	0.5625	0	0.1875	-0.06667	-0.0625	0.25	1.1875	-0.19231	0.2	0.25	0.2	0.3	0.4	0.8	0.1	0.3	0.2	0.2	0.1	0.2	1.4	0.7
202.75	0.1875	0.1875	0.125	0	0.25	0.0625	0.1875	0.69	0.4375	0.5625	0	0.1875	-0.06667	-0.0625	0.25	1.1875	-0.19231	0.2	0.25	0.2	0.3	0.4	0.8	0.1	0.3	0.2	0.2	0.2	0.2	1.3	0.7
203.75	0.1875	0.1875	0.125	0	0.25	0.0625	0.1875	0.67	0.4375	0.5	0	0.1875	-0.06667	-0.0625	0.25	1.1875	-0.19231	0.15	0.25	0.2	0.3	0.4	0.8	0.1	0.3	0.2	0.2	0.2	0.2	1.4	0.7
204.75	0.1875	0.1875	0.125	0	0.25	0.0625	0.1875	0.66	0.375	0.5	0	0.1875	-0.1	-0.0625	0.25	1.1875	-0.23077	0.15	0.25	0.2	0.3	0.5	0.8	0.1	0.2	0.2	0.2	0.2	0.2	1.3	0.7
205.75	0.1875	0.1875	0.125	0	0.25	0.0625	0.1875	0.7	0.375	0.5	0	0.1875	-0.1	-0.0625	0.25	1.25	-0.23077	0.15	0.2	0.2	0.3	0.5	0.8	0.1	0.3	0.2	0.2	0.2	0.2	1.3	0.7
206.75	0.1875	0.1875	0.125	0	0.25	0.0625	0.125	0.7	0.375	0.5	0	0.1875	-0.1	-0.0625	0.25	1.25	-0.23077	0.15	0.2	0.2	0.3	0.5	0.8	0.1	0.3	0.2	0.2	0.2	0.2	1.2	0.7
207.75	0.1875	0.1875	0.0625	0	0.25	0	0.125	0.69	0.375	0.5	0	0.1875	-0.1	-0.0625	0.25	1.25	-0.23077	0.15	0.2	0.1	0.3	0.4	0.7	0.1	0.2	0.2	0.1	0.2	0.2	1.1	0.7
208.75	0.1875	0.1875	0.0625	0	0.25	0	0.125	0.67	0.375	0.5	0	0.1875	-0.13333	-0.0625	0.25	1.25	-0.23077	0.15	0.2	0.1	0.3	0.4	0.7	0.1	0.2	0.2	0.1	0.2	0.2	1.1	0.7
209.75	0.1875	0.1875	0.0625	0	0.25	0	0.125	0.72	0.375	0.5625	0	0.1875	-0.13333	-0.0625	0.3125	1.25	-0.23077	0.15	0.15	0.1	0.3	0.5	0.7	0.1	0.3	0.2	0.2	0.2	0.2	1	0.8
210.75	0.125	0.125	0.0625	0	0.25	0	0.0625	0.7	0.375	0.5	-0.0625	0.1875	-0.13333	-0.0625	0.25	1.1875	-0.23077	0.1	0.15	0.1	0.3	0.5	0.8	0.1	0.3	0.2	0.2	0.3	0.2	1.1	0.8
211.75	0.125	0.125	0.0625	0	0.25	0	0.0625	0.72	0.375	0.5	-0.0625	0.125	-0.13333	-0.0625	0.3125	1.1875	-0.23077	0.1	0.15	0.1	0.3	0.5	0.8	0.2	0.3	0.2	0.2	0.4	0.3	1	0.7
212.75	0.125	0.125	0.0625	0	0.1875	0	0.0625	0.71	0.375	0.5	-0.0625	0.125	-0.16667	-0.0625	0.3125	1.1875	-0.23077	0.1	0.15	0.1	0.3	0.5	0.7	0.2	0.3	0.2	0.2	0.4	0.4	1	0.7
213.75	0.125	0.125	0.0625	0	0.1875	0	0.0625	0.72	0.375	0.5	-0.0625	0.125	-0.16667	-0.0625	0.3125	1.1875	-0.23077	0.1	0.15	0.1	0.3	0.5	0.7	0.2	0.3	0.2	0.2	0.4	0.4	1	0.7
214.75	0.125	0.125	0.0625	0	0.1875	0	0.0625	0.72	0.375	0.5	-0.0625	0.125	-0.16667	-0.0625	0.3125	1.1875	-0.23077	0.1	0.15	0.2	0.3	0.5	0.7	0.2	0.3	0.2	0.2	0.4	0.5	1	0.7
215.75	0.125	0.125	0.0625	0	0.1875	0	0.0625	0.71	0.3125	0.5	-0.0625	0.125	-0.16667	-0.0625	0.3125	1.1875	-0.26923	0.05	0.15	0.1	0.2	0.4	0.7	0.2	0.3	0.2	0.2	0.2	0.4	1.1	0.7
216.75	0.0625	0.125	0	-0.0625	0.1875	0	0.0625	0.71	0.3125	0.5	-0.0625	0.0625	-0.16667	-0.0625	0.3125	1.125	-0.26923	0.05	0.15	0.1	0.3	0.4	0.7	0.1	0.2	0.2	0.2	0.3	0.4	1	0.7
217.75	0.125	0.125	0	-0.0625	0.1875	0	0.0625	0.7	0.3125	0.5	-0.0625	0.0625	-0.16667	-0.0625	0.3125	1.1875	-0.26923	0.05	0.15	0.1	0.2	0.4	0.7	0.1	0.2	0.2	0.2	0.2	0.3	1	0.7
218.75	0.0625	0.125	0	-0.0625	0.1875	0	0.0625	0.68	0.3125	0.5	-0.0625	0.0625	-0.2	-0.0625	0.3125	1.125	-0.26923	0.05	0.15	0.1	0.3	0.4	0.7	0.1	0.2	0.2	0.2	0.2	0.3	1	0.7
219.75	0.0625	0.125	0	-0.0625	0.1875	0	0.0625	0.69	0.3125	0.5	-0.0625	0.0625	-0.16667	-0.0625	0.3125	1.125	-0.26923	0.05	0.15	0.1	0.2	0.4	0.7	0.1	0.2	0.2	0.2	0.2	0.2	0.8	0.7
220.75	0.0625	0.125	0	-0.0625	0.1875	0	0.0625	0.71	0.3125	0.5	-0.0625	0.0625	-0.2	-0.0625	0.3125	1.125	-0.26923	0	0.15	0.1	0.2	0.4	0.7	0.1	0.2	0.2	0.2	0.2	0.2	0.8	0.7
221.75	0.0625	0.125	0	-0.0625	0.1875	-0.0625	0.0625	0.67	0.3125	0.5	-0.0625	0	-0.2	-0.0625	0.3125	1.125	-0.26923	0	0.15	0.1	0.2	0.4	0.6	0.1	0.2	0.1	0.1	0.1	0.1	0.7	0.7
222.75	0.0625	0.125	0	-0.0625	0.1875	0	0.0625	0.71	0.3125	0.5	-0.0625	0	-0.2	-0.0625	0.3125	1.0625	-0.26923	0	0.15	0.1	0.2	0.3	0.6	0.1	0.1	0.1	0.1	0.1	0.1	0.6	0.6
223.75	0.0625	0.0625	0	-0.0625	0.1875	-0.0625	0.0625	0.69	0.3125	0.5	-0.0625	0	-0.2	-0.0625	0.3125	1.0625	-0.26923	0	0.15	0	0.1	0.2	0.6	0	0	0	0	0	0	0.4	0.6
224.75	0.0625	0.0625	0	-0.0625	0.1875	-0.0625	0.0625	0.69	0.3125	0.5	-0.0625	0	-0.2	-0.0625	0.3125	1.125	-0.26923	0	0.15	-0.1	0	0.1	0.5	-0.1	-0.2	-0.2	-0.2	-0.2	-0.1	0.1	0.5

## Sheet: Fig. 1I
Ctrl						Palmitate
0.66	1.22	0.94	1.31	0.95	0.91	4.33	1.74	4.18	2.48	2.44	2.7
Ctrl			LPS
0.92	0.97	1.12	1.85	2.05	1.45

## Sheet: Fig. 1J
Ctrl				DMOG
1	1.1	1	0.8	5.5	2.6	3.5	2.7
Ctrl					HIF1α
0.99	1.03	1.03	0.99	0.96	4.26	4.45	4.27	4.43	4.24

## Sheet: Fig. 1L
	Ctrl						Nic
Fas	1.1	1.1	1	1.2	0.7	0.8	1	0.7	0.5	0.6	0.7
Gpat1	0.9	1	1.2	0.8	1.1	1	0.8	0.7	0.8	0.8	0.5

## Sheet: Fig. 1M
Liver
fl/fl										Vav-iCre
0.436	1.899	3.726	0.159	1.05	0.707	0.876	0.398	0.333	0.417	0.075	0.064	0.123	0.206	0.073	0.07	0.105	0.359	0.898	0.272	0.247	0.123	0.105	0.125	0.244	0.242	0.092
CD45+ cells
fl/fl					Vav-iCre
0.868739	0.926622	1.3152	0.696305	1.19313	0.001921	0.000798	0.025614

## Sheet: Fig. 1N
fl/fl						Vav-iCre
18.3848	17.8102	18.1149	42.9993	42.1945	46.2476	1.95581	1.78853	1.85156	4.58767	4.48588	4.06082

[truncated: 3 more sheets: Fig. 1O, Fig. 1P, Fig. 1Q]
