# Supplementary material for: Signaling through the nicotinic acetylcholine receptor in the liver protects against the development of metabolic dysfunction-associated steatohepatitis
Source: PLoS Biol. 2024 Jul 19;22(7):e3002728. doi: 10.1371/journal.pbio.3002728 (PMC11290650; doi:10.1371/journal.pbio.3002728)
Supplement: S2 Data — Source data underlying the graphs in Fig 2. (XLSX) [file pbio.3002728.s015.xlsx]

## Sheet: Fig. 2A
WT												Chrna2 KO
33	29.4	39.1	30.1	27.2	32.8	27.1	32	30.7	27.8	29.7	25.3	47.2	40.5	41.4	43.1	40.6	29.3	36.1	37.3	41.1	29.8	33.5

## Sheet: Fig. 2B
Time (min)	WT										Chrna2 KO
0	97	72	63	73	69	83	83	99	73	68	87	92	83	97	105	92	85	72	124	99
15	280	362	451	388	373	426	331	340	322	297	422	421	384	420	412	323	379	362	390	348
30	302	328	281	325	290	346	347	348	316	257	465	422	468	422	439	341	366	413	464	404
60	164	222	118	202	222	169	194	152	183	137	331	294	238	220	248	305	211	262	292	240
90	162	186	83	159	143	140	122	128	99	95	176	175	149	155	129	206	119	125	211	231
120	117	79	56	128	96	94	103	121	91	88	151	100	66	121	56	87	82	93	101	120
AUC (X10^3)
WT										Chrna2 KO
23.258	26.775	20.43	26.43	25.028	25.478	24.42	23.888	22.313	19.028	34.92	32.07	29.513	29.588	28.995	29.843	25.688	28.268	33.825	30.983

## Sheet: Fig. 2C
WT												Chrna2 KO
1.4347	1.318	1.9504	1.4095	1.1478	1.3126	1.2423	1.3425	1.3554	1.172	1.4099	0.9849	4.0556	2.8664	3.1606	3.0751	2.4319	1.4441	1.8345	2.2064	2.3769	1.4048	1.5236

## Sheet: Fig. 2D
WT												Chrna2 KO
4.34758	4.48299	4.98824	4.68272	4.21985	4.00183	4.58413	4.19531	4.41498	4.21583	4.74714	3.89289	8.59237	7.07753	7.6343	7.1348	5.9899	4.92867	5.08172	5.91528	5.78321	4.71409	4.54806

## Sheet: Fig. 2E
WT															Chrna2 KO
32.8664	35.339	38.5626	36.2427	35.0284	33.0812	35.3592	37.8866	36.4398	34.9384	32.3043	36.3222	36.9977	37.8394	35.9902	39.1995	37.4771	42.7455	34.191	44.3651	36.0378	36.9307	42.1287	33.1242	43.1277	37.3422	38.1897	42.7936	34.1097	43.2563

## Sheet: Fig. 2F
WT										Chrna2 KO
318.129	278.949	188.663	243.601	226.992	234.658	304.927	186.108	203.995	233.38	274.264	239.342	326.221	433.116	998.679	315.148	238.065	343.682	439.504	890.507

## Sheet: Fig. 2H
Lipogenesis
	WT												Chrna2 KO
Srebp1c	0.59	0.86	1.62	0.93	0.93	1.26	1.13	0.63	0.39	1.6	1.18	0.88	5.24	4.42	6.72	4.91	4.24	1.15	1.59	1.04	1.27	1.74	2.09
Fasn	1.13	0.91	1.08	0.88	0.98	1.44	0.88	1.51	0.54	1.23	0.79	0.64	1.56	1.94	1.26	1.8	1.08	1.85	2.27	1.2	1.32	0.91	2.9
Scd1	0.73	0.68	1.54	1.05	1.13	1.43	1.48	1.46	0.17	0.79	0.85	0.68	2.15	3.76	3.9	2.44	2.83	0.95	1.35	0.53	0.5	0.67	2.74
Acc1	0.97	0.87	1.22	0.94	0.97	1.41	1.08	1.38	0.62	0.92	0.82	0.81	2.12	1.62	2.15	1.5	1.24	1.17	1.39	1.13	1.28	1.04	1.76
Gpat1	1.01	0.98	1.1	0.9	0.92	1.02	1	0.85	1.04	1.33	1.16	0.7	1.1	1.35	1.31	1.17	1.41	0.98	1.22	1.19	0.84	0.92	1.3
ER stress
	WT												Chrna2 KO
Xbp1s	0.74	0.9	0.91	1.45	0.8	1.1	0.94	1.6	0.69	0.98	0.67	1.22	3.13	2.78	3.03	2.56	2.69	1.73	2.69	1.84	1.16	1.4	1.5
Chop	0.9	0.95	1.04	1.1	0.79	1.34	1.01	1.12	0.84	1	0.91	1	2.39	2.98	2.89	2.42	2.71	1.81	1.52	4.12	2.19	1.13	1.41
Erdj4	1.28	0.72	1.17	0.82	0.95	0.95	0.92	0.79	1.13	1.2	1.1	0.97	1.39	1.81	1.33	1.74	2.01	1.34	1.36	1.86	0.94	1.33	1.3
Atf4	1.07	0.83	1.07	1.03	1.04	1.06	0.9	1.03	1.24	1.16	0.76	0.82	1.17	1.09	1.14	1.16	0.92	0.95	1.1	1.56	1.19	1.03	0.93
Inflammation
	WT												Chrna2 KO
Il1b	0.77	0.95	1.47	0.8	0.67	2.03	0.86	1.59	0.89	1.13	0.4	0.43	2.37	1.25	0.9	4.41	1.56	3.05	3.36	1.82	1.21	2.02	1.67
iNOS	0.16	0.18	1.08	2.58	0.28	5.91	0.06	1.21	0.06	0.23	0.06	0.2	8.56	4.48	6.49	8.59	1.28	13.96	3.55	2.06	2.63	2.57	0.88
Ccl2	0.5	0.31	1.98	1.21	0.48	3.27	0.79	1.74	0.12	1.17	0.13	0.3	7.56	5.11	3.13	8.16	1.93	3.37	3.21	4.08	1.72	2.42	3.28
Cxcl2	0.48	0.41	1.72	1.39	0.81	2.27	0.83	1.83	0.35	0.92	0.56	0.43	6.42	4.48	3.64	6.11	2.16	2.44	4.09	2.5	1.22	1.95	2.65
Cxcl10	0.58	0.26	1.87	1.28	0.4	3.52	0.92	1.44	0.26	0.72	0.26	0.48	4.34	3.22	2.09	5.74	1.7	2.59	1.63	1.75	0.84	1.28	1.34
Tnf	0.9	0.5	1.3	1.2	0.97	3.39	1	1.46	0.23	0.6	0.21	0.13	3.9	2.7	2.2	10.3	1.4	3.8	2.18	1.86	2.45	1.33	1.73
Fibrosis
	WT												Chrna2 KO
Col1a1	0.72	0.32	0.79	2.16	0.23	1.9	0.64	2.51	0.6	1.48	0.28	0.35	7.71	3.06	4.56	4.83	4.96	5.05	2.18	8.11	6.79	1.67	6.12
Acta2	0.89	0.36	0.98	1.77	0.67	1.28	0.74	1.65	0.87	1.84	0.56	0.39	4.06	2.6	2.03	2.2	1.54	2.51	1.8	8.03	1.84	1.32	3.54
Mmp2	0.97	0.5	1.08	1.45	0.44	1.45	0.9	1.92	0.62	1.21	0.61	0.84	3.19	1.62	2.07	1.67	1.12	2.14	1.2	3.38	7.1	0.77	1.96
Mmp13	0.93	0.43	1.42	1.23	0.15	3.73	0.56	2.83	0.08	0.41	0.05	0.19	16.09	5.06	5.07	5.11	5.17	6.62	3.24	6.02	2.65	2.33	3.13
Timp1	0.58	0.23	1.3	1.89	0.32	2.95	0.68	2.77	0.16	0.96	0.05	0.1	13.38	4.77	5.37	7.23	5.94	3.21	0.88	6.67	3.44	1.62	3.89

## Sheet: Fig. 2I
fl/fl										AlbCre
0.851832	0.945214	1.37586	0.710952	0.793352	1.25675	1.06604	0.703152	1.05303	1.24382	0.00304755	0.00057461	0.0021814	0	0.00588369	0.00209764	0.0104089

## Sheet: Fig. 2J
fl/fl						AlbCre
35.7	35.7	38.2	35.2	40.1	33	41.2	46	45.8	36.9	45.5	36.8

## Sheet: Fig. 2K
Time (min)	fl/fl														AlbCre
0	77	98	73	60	80	82	76	82	93	70	69	86	113	88	94	91	75	82	77	73	108	118	95	78	97	87
15	255	245	390	303	382	332	345	216	315	346	264	380	402	409	392	222	342	275	272	248	439	481	379	348	343	410
30	373	286	402	264	385	412	355	294	298	378	354	383	382	418	407	356	425	336	364	390	411	509	323	388	347	600
60	284	270	307	226	266	452	334	290	224	288	214	257	330	337	420	328	392	388	351	462	266	402	262	310	366	433
90	297	245	223	219	200	252	250	205	186	257	110	204	306	204	357	281	202	257	193	349	216	390	228	271	251	435
120	218	225	171	92	186	212	147	170	151	243	89	165	229	138	260	221	161	200	208	201	157	252	157	188	231	219
AUC (X10^3)
fl/fl														AlbCre
33.495	29.67	33.908	25.665	31.763	39.165	33.458	27.87	26.693	34.215	23.498	31.268	37.988	34.5	42.953	33.608	35.49	34.65	32.288	40.388	33.458	47.093	30.72	34.785	35.655	49.628

[truncated: 11 more sheets: Fig. 2L, Fig. 2M, Fig. 2N, Fig. 2O, Fig. 2P, Fig. 2Q, Fig. 2R, Fig. 2S, Fig. 2T, Fig. 2U, Fig. 2V]
