# Supplementary material for: Signaling through the nicotinic acetylcholine receptor in the liver protects against the development of metabolic dysfunction-associated steatohepatitis
Source: PLoS Biol. 2024 Jul 19;22(7):e3002728. doi: 10.1371/journal.pbio.3002728 (PMC11290650; doi:10.1371/journal.pbio.3002728)
Supplement: S3 Data — Source data underlying the graphs in Fig 3. (XLSX) [file pbio.3002728.s016.xlsx]

## Sheet: Fig. 3B
Chow									HFD+CCl4
1.23	0.79	1.24	1.09	0.51	1.26	0.92	1.1	0.86	2.15	2.11	2.42	1.65	1.68

## Sheet: Fig. 3C
Total (X10^3)
Ctrl						HFD+CCl4
9.855	18.251	10.26	15.129	40.337	25.84	228.01	102.942	72.756	123.012
KCs (X10^3)
Ctrl						HFD+CCl4
1.079	2.699	0.668	0.792	5.268	3.549	13.332	9.104	2.675	6.885
MDMs (X10^3)
Ctrl						HFD+CCl4
0.485	1.409	0.598	0.53	1.533	2.91	165.691	52.74	34.901	37.467

## Sheet: Fig. 3D
Body weight
WT									Chrna2 KO
24.8	25.5	26.1	24.9	27.2	26	25.7	24.7	24.9	26.8	26	25.1	24.5	24.1	23.2	26.5
Liver weight
WT									Chrna2 KO
1.2071	0.8718	0.916	1.2027	0.9075	1.3048	0.7597	1.2388	1.1975	1.2024	0.9857	1.2841	1.4671	1.3955	1.206	1.3857

## Sheet: Fig. 3E
WT									Chrna2 KO
4.86734	3.41882	3.50958	4.83012	3.3364	5.01846	2.95603	5.01539	4.80924	4.48657	3.79115	5.11594	5.98816	5.79046	5.19828	5.22906

## Sheet: Fig. 3F
WT										Chrna2 KO
272.6	948.4	634.6	1335	825.3	1124	1553	775.1	537.5	1470	1486	955.9	1199	1177	1335	1261	1155	1329	1402	809.8	1291	1586	1177

## Sheet: Fig. 3H
Lipogenesis
	WT										Chrna2 KO
Srebp1c	1.05	0.98	0.98	1.29	0.89	0.82	0.9	1.16	1.12	0.8	1.49	1.72	1.58	1.2	1.84	1.2	1.27	1.92
Fasn	1.1	0.7	0.8	0.7	1.2	0.7	1	0.9	1.7	1.2	0.6	0.6	1.1	0.6	0.8	1.5	1.1	0.9
Scd1	0.81	1.04	1.12	0.7	0.74	1.04	1.08	1.45	0.91	1.12	1.18	1.64	1.86	1.04	1.74	1.57	1.35	1.7
Acc1	0.88	0.95	1	0.93	1.16	0.92	0.98	1.01	1.14	1.03	1.42	1.48	1.67	1.43	1.36	1.7	1.8	1.61
Gpat1	0.85	1.06	1	0.93	0.96	1.14	1	1.08	1.08	0.9	1.5	1.97	2.15	1.87	1.62	1.13	1.71	1.86
ER stress
	WT										Chrna2 KO
Xbp1s	0.89	0.95	0.93	0.75	0.79	1.26	1.13	0.94	0.69	1.67	6.2	3.14	3.09	2.7	4.09	4.1	4.2	2.07
Chop	1.3	0.79	0.91	1.19	1.18	1.17	0.85	1.23	0.74	0.65	3.59	4.48	2.86	4.01	3.01	2.87	3.36	3.39
Erdj4	0.86	0.77	0.88	0.8	0.81	0.98	1.04	0.93	1.19	1.74	5.28	2.34	3.43	2.19	4.45	2.15	3	2.27
Atf4	1.04	1.01	0.82	0.78	0.91	1.2	1.09	1.03	1.12	1.02	1.6	1.47	1.47	1.4	1.21	1.21	1.58	1.29
Inflammation
	WT										Chrna2 KO
Il1b	0.91	0.82	0.63	0.54	0.76	2.25	1.04	1.23	1.13	0.7	0.76	1.51	10.5	1.44	0.68	1.17	1.41	0.68
iNOS	0.67	1.53	1.28	0.4	0.92	1.01	0.79	1.74	0.66	0	0.81	2	0.36	1.05	0.94	1.03	3	0.97
Ccl2	0.69	0.97	0.87	0.53	0.21	1.33	0.93	1.83	0.97	1.67	0.58	1.56	5.76	0.76	0.52	0.56	0.61	0.73
Cxcl2	0.82	1.06	1.27	0.8	0.7	1.22	0.75	1.36	1.06	0.96	0.74	1.41	2.54	1.65	1.55	1.02	1.14	1.7
Cxcl10	1.06	1.07	0.88	0.7	0.9	1.16	0.84	1.43	1.09	0.87	1.11	1.4	2.84	1.25	0.86	0.62	1.27	1.18
Tnf	0.8	1.1	1.1	0.7	1	1.4	0.7	1.1	1.1	0.9	1.1	1.3	2.3	1.2	0.6	0.8	1	0.9
Fibrosis
	WT										Chrna2 KO
Col1a1	1.29	0.74	0.87	0.9	1.35	1.29	0.88	1.33	0.83	0.5	0.65	2.55	2.75	3.59	1.14	2.6	1.44	1.66
Acta2	0.7	1.22	0.85	0.64	0.91	1.64	0.76	2.01	0.63	0.64	1.16	6.4	7.4	5.5	1.65	3.66	2.27	3.09
Mmp2	1.07	0.67	0.76	1.02	1.23	1.14	1.17	0.85	1.25	0.85	1.35	1.99	2.35	3.79	1.67	3.25	2.1	1.54
Mmp13	1.4	1.27	0.81	0.51	0.98	1.03	0.63	1.88	0.9	0.58	0.72	2.89	1.88	2.67	0.9	1.28	1.39	1.99
Timp1	0.91	1.09	1.09	0.65	0.72	1.16	1.1	2	0.72	0.56	0.37	2.08	2.64	2.99	0.84	1.76	1.19	1.64

## Sheet: Fig. 3I
Body weight
fl/fl						AlbCre
27.4	29.1	26.7	25.2	24.8	27.3	27.5	23.8	27.8	26.2	27.9	26.7
Liver weight
fl/fl						AlbCre
1.28	1.3386	1.3775	1.1397	1.1927	1.3035	1.579	1.1989	1.2536	1.3335	1.405	1.4324

## Sheet: Fig. 3J
fl/fl						AlbCre
4.67153	4.6	5.15918	4.52262	4.80927	4.77473	5.74182	5.0374	4.50935	5.08969	5.03584	5.36479

## Sheet: Fig. 3K
fl/fl													AlbCre
869.213	481.666	1261.44	718.453	971.423	1080.87	743.153	392.658	1095.35	913.078	1117.5	914.356	1079.17	1104.72	1137.94	1264.85	1122.61	1173.71	1011.88	1062.99	932.242

## Sheet: Fig. 3L
fl/fl											AlbCre
5.37	5.98	4.91	2.95	2.46	3.815	1.83	3.025	2.145	5.705	2.8	8.21	9.22	6.19	7.59	5.19	2.095	5.19	6.435	6.65	5.24	4.97	3.71	5.595

[truncated: 10 more sheets: Fig. 3M, Fig. 3N, Fig. 3P, Fig. 3Q , Fig. 3R, Fig. 3S, Fig. 3T, Fig. 3U, Fig. 3V, Fig. 3W]
