# Supplementary material for: Signaling through the nicotinic acetylcholine receptor in the liver protects against the development of metabolic dysfunction-associated steatohepatitis
Source: PLoS Biol. 2024 Jul 19;22(7):e3002728. doi: 10.1371/journal.pbio.3002728 (PMC11290650; doi:10.1371/journal.pbio.3002728)
Supplement: S4 Data — Source data underlying the graphs in Fig 4. (XLSX) [file pbio.3002728.s017.xlsx]

## Sheet: Fig. 4B
Vehicle							Rivastigmine
4.23	3.17	3.6	3.47	3.4	4.07	2.27	3.6	2.63	3.5	3.3	3.3	4.27	3.27

## Sheet: Fig. 4C
Time (min)	Vehicle								Rivastigmine
0	86	95	101	88	100	77	101	85	116	113	79	120	102	81	94	87
15	408	338	355	373	353	332	266	380	262	298	334	325	240	302	336	303
30	437	422	420	357	427	430	302	362	292	356	329	333	280	376	357	284
60	267	284	302	225	262	288	299	267	214	225	281	210	240	224	299	247
90	188	321	137	177	240	164	155	159	160	166	276	188	200	160	206	188
120	244	219	150	134	190	134	135	130	142	148	184	168	195	134	207	147
AUC (X10^3)
	Vehicle								Rivastigmine
	33.908	36.713	30.953	28.358	33.563	30.803	27.188	29.213	24.72	27.278	32.475	27.728	26.79	27.128	32.033	26.843

## Sheet: Fig. 4D
Body weight
Vehicle																					Rivastigmine
38.9	37.9	36.2	36.1	31.6	40.3	39.3	37.8	36.6	36.2	34.6	34.7	44.9	37.6	37.1	45.6	38.3	37.2	36.5	33.2	31.7	35.9	35.7	37.7	34.4	32.7	33.1	41.1	40	38	37.4	33.2	33.3	31.9	42.9	33.1	30	40.7	39.5	38.2	38	35.9	34.2	35.2	32.4	33.1	33.6
Liver weight
Vehicle																					Rivastigmine
2.8891	2.3112	1.8597	1.9238	1.5402	2.5012	2.4666	1.9372	2.124	1.8095	1.7215	2.0784	3.4849	1.9577	1.8368	3.331	1.8035	1.8128	1.9172	1.8079	1.5587	1.9837	1.7516	1.8602	1.7141	1.5237	1.6992	2.7911	2.1243	2.46	2.0995	1.722	1.8332	1.6879	2.077	1.6992	1.3167	2.4235	2.2454	2.0823	1.7865	1.7209	1.484	1.5604	1.5252	1.5193	1.5471

## Sheet: Fig. 4E
Vehicle																					Rivastigmine
7.42699	6.09815	5.13729	5.32909	4.87405	6.20645	6.27634	5.12487	5.80328	4.99862	4.97543	5.98963	7.76147	5.20665	4.95094	7.30482	4.70888	4.87312	5.2526	5.44548	4.91703	5.52563	4.90644	4.93422	4.98285	4.65963	5.13353	6.791	5.31075	6.47368	5.61364	5.18675	5.50511	5.29122	4.84149	5.13353	4.389	5.95455	5.68456	5.45105	4.70132	4.79359	4.33918	4.43295	4.70741	4.59003	4.60446

## Sheet: Fig. 4F
Vehicle															Rivastigmine
235.6	213.9	183.3	105.6	112.6	110.1	86.25	78.15	83.35	90.62	96.7	96.9	248.9	221.8	223.7	69.07	68.28	69.35	74.09	80.88	77.74	104.7	95.63	99.85	109.7	108.1	106.2

## Sheet: Fig. 4G
Vehicle																											Rivastigmine
935.2	1204	941.6	1439	680.5	615.8	825.3	779.8	494.4	796.8	1362	722.3	1469	622.6	597.5	744.9	732.1	425.5	1250	1224	721	1389	575.8	722.7	705.3	691.6	499.1	691.2	498.3	705.7	747	1021	653.7	747.4	699.3	410.5	675.4	669.5	988.5	566.8	730.8	471	478.7	707.8	693.8	940.8	547.7	761.5

## Sheet: Fig. 4I
	Vehicle																					Rivastigmine
Fasn	0.605	0.427	1.552	2.339	0.652	0.712	0.969	0.744	1.591	0.891	1.233	0.724	0.561	2.324	0.221	0.455	2.439	1.105	0.227	0.941	0.288	0.726	0.77	1.025	0.438	0.49	0.818	0.497	0.35	0.552	0.139	0.269	0.488	0.279	0.813	0.17	0.125	1.564	1.375	0.908	0.197	0.268	0.185
Scd1	0.538	1.017	1.407	2.067	1.008	0.648	0.848	0.467	0.986	1.362	1.074	0.838	0.741	1.196	1.075	0.729	3.094	0.691	0.271	0.535	0.41	0.581	0.585	0.636	0.268	0.75	0.58	0.573	0.824	0.491	0.274	0.486	0.938	0.532	1.591	0.859	0.497	0.874	0.517	0.586	0.204	0.218	0.242
Gpat1	0.825	0.662	0.778	1.469	1.086	0.948	1.511	0.72	1.25	0.962	1.224	0.942	0.622	1.504	0.796	0.7	1.234	1.005	0.894	1.154	0.713	1.339	1.305	0.831	0.736	0.912	1.442	0.465	0.557	0.635	0.531	0.569	0.66	0.78	1.149	0.669	0.696	1.046	1.1	0.716	0.709	0.785	0.466
Chop	0.779	0.61	0.813	1.18	1.168	1.072	1.174	1.203	1.424	1.124	0.898	0.978	0.577	1.279	0.832	0.889	1.035	0.896	0.936	1.213	0.919	0.767	0.647	0.969	0.827	0.656	0.928	0.567	0.906	0.94	1.009	0.934	0.75	0.946	0.989	0.799	1.221	0.954	1.041	0.727	0.461	0.997	0.935
Il1b	0.868052	0.739337	0.680027	1.04464	0.460257	0.542229	1.20936	1.73208	0.838541	1.26368	1.12682	1.05647	0.771115	0.783394	1.35228	2.41692	1.17487	0.943826	0.398125	0.844416	0.753559	0.67471	1.51138	0.860644	0.89545	1.07547	1.10894	1.08405	0.587979	0.930301	1.42618	1.34322	1.43741	1.58956	1.22757	1.15714	0.832257	0.776818	0.952428	1.63206	0.691394	0.54544	0.912006
Cxcl10	0.926	0.918	1.526	1.033	0.852	0.952	0.915	0.878	1.243	0.947	1.278	1.052	0.48	1.734	0.921	0.345	1.204	1.298	0.598	1.128	0.773	0.719	0.681	0.321	1.064	0.791	0.926	0.676	0.728	0.741	0.791	0.695	0.53	0.943	0.7	0.1	0.1	1.268	0.951	0.966	0.223	0.652	0.272
Tnf	1.219	1.336	1.035	0.883	0.76	0.631	0.95	1.187	1.689	0.708	0.62	0.891	1.093	1.062	0.389	1.549	1.199	1.286	0.572	1.291	0.652	0.637	0.812	0.384	0.928	0.552	0.972	0.471	0.856	0.678	1.376	0.68	0.621	0.814	0.321	0.267	0.183	1.188	1.427	1.245	0.265	0.794	0.512
Col1a1	1.836	1.16	0.879	0.83	0.461	0.938	1.006	0.89	2.291	0.58	1.223	0.707	0.199	2.046	0.431	0.522	1.236	1.735	0.14	1.698	0.191	0.638	0.625	0.799	1.025	0.116	0.798	0.416	0.811	0.409	0.635	0.457	0.251	0.243	0.237	0.185	0.287	1.091	0.322	0.474	0.189	0.166	0.189
Acta2	0.77	0.573	0.909	0.909	1.674	1.184	0.851	1.13	1.968	0.87	1.016	0.87	0.277	1.822	0.546	0.632	1.409	1.406	0.515	1.089	0.581	0.528	0.577	0.532	0.716	0.341	0.71	0.674	0.379	0.412	0.313	0.488	0.317	0.464	0.388	0.23	0.314	1.931	1.13	0.826	0.387	0.601	0.297
Mmp2	1.498	0.928	0.818	1.057	0.521	0.914	0.848	1.416	1.994	0.748	0.914	0.666	0.678	0.955	0.439	1.605	0.643	2.294	0.597	1.113	0.353	0.772	0.816	0.34	1.231	0.196	0.909	0.505	0.765	0.36	0.451	0.652	0.181	0.29	0.682	0.382	0.629	0.6	0.3	0.4	0.5	0.5	0.4
Mmp13	2.709	1.624	0.977	0.529	0.273	0.726	0.574	0.589	1.844	0.591	1.839	0.559	0.167	2.621	0.308	0.071	1.287	1.403	0.086	2.092	0.131	1.034	0.68	0.623	0.894	0.188	0.824	0.509	0.906	0.684	0.568	0.83	0.791	0.366	0.088	0.012	0.019	0.848	0.184	0.115	0.037	0.07	0.051
Timp1	1.607	1.417	0.74	0.765	0.629	0.95	0.985	0.907	2.553	0.384	0.589	0.682	0.791	2.276	0.362	0.362	1.398	1.458	0.055	2.027	0.062	1.117	1	0.446	1.279	0.182	1.22	0.408	0.768	0.539	0.98	0.491	0.285	0.208	0.26	0.048	0.224	1.426	0.31	0.71	0.086	0.077	0.098

## Sheet: Fig. 4J
iWAT weight
Vehicle								Rivastigmine
1.6976	1.5232	1.5968	1.2063	1.7257	1.1231	1.6288	1.2271	1.4934	1.5949	1.5037	1.0837	1.2307	1.4539
	Vehicle								Rivastigmine
Ucp1	0.808069	1.02364	1.17571	0.184094	0.75415	0.425677	1.32559	2.30307	0.637424	0.513458	0.777655	0.263459	0.304626	2.10273
Ppargc1a	1.09462	1.04815	1.09061	0.713273	0.875897	1.14725	0.372603	1.6576	1.41087	1.7076	1.12389	0.636696	0.688844	0.695308
Lcad	0.551805	1.22197	0.573684	0.375168	3.62391	0.356014	0.503534	0.793914	0.967034	1.06925	1.38064	0.369626	0.523938	0.608997
Mcad	0.664054	0.949061	1.55191	0.438139	1.74688	0.664898	0.648454	1.3366	1.46199	1.84965	1.37209	0.736133	1.05306	1.00196
Atgl	0.895894	0.808344	1.2817	0.3955	0.852086	0.58576	1.06262	2.1181	0.886926	0.898568	0.650543	0.760172	0.849337	0.749289
Hsl	1.19752	0.57582	0.842867	0.327467	2.72549	0.708722	0.755377	0.86674	2.08025	2.54258	2.94988	1.23824	0.716907	2.8118
Mgll	1.5322	1.76913	1.275	0.549704	1.21509	0.815307	0.387737	0.455828	1.02049	0.928171	0.53908	0.484056	0.33824	0.699372
Atp5b	1.39528	0.525464	1.55065	1.11209	0.997872	0.58402	0.941932	0.892696	1.21035	1.24959	1.16083	0.72507	1.09134	1.31891
Cox4	1.09035	0.610469	0.978876	1.11722	1.19233	0.89671	0.789525	1.32452	1.28314	2.24375	1.15363	0.800747	1.21239	1.46139
Cox8b	0.703091	0.430796	1.20849	1.53812	1.01804	0.824179	1.29204	0.98524	1.49477	1.4731	1.13216	0.881055	1.06331	1.4943
Nd1	0.698821	0.600834	1.42463	0.903525	1.7124	0.746091	1.05207	0.861637	1.316	1.04682	1.24708	1.48291	2.42126	1.02075
Sdha	0.597592	0.624021	1.06793	0.941099	1.56464	1.27144	1.05318	0.880098	1.34348	1.59373	0.909748	0.860584	1.0897	1.30341
Sdhb	0.772152	0.908894	1.12335	1.17295	0.954362	1.08325	0.869985	1.11506	1.25053	1.16732	0.848396	0.966313	0.867297	1.07516
Uqcrc2	1.20964	0.522405	0.936246	1.13333	0.894023	1.263	1.09237	0.948985	1.46685	1.33385	1.1557	0.457376	0.820731	0.956037
Ndufv1	0.927516	0.719564	0.952268	0.977009	1.36687	1.05636	1.20518	0.795233	1.03854	1.24978	1.16409	0.928248	1.08213	1.42293
Vegfa	0.843565	0.442179	1.47652	0.579617	0.704887	1.30472	1.04479	1.60373	1.18099	1.1736	0.671023	1.04383	0.917599	1.02289

## Sheet: Fig. 4K
Vehicle																Rivastigmine																Rivastigmine
3.7	3.3	3.2	7.1	2.4	3.4	3.2	2.9	4.7	3.8	2.3	2.9	3.9	5.3	4.7	5.9	3.8	3	4.2	5.2	2.9	3.7	3.9	4.4	5.1	4.8	2.4	3.7	4.5	6.3	6.2	4.1

## Sheet: Fig. 4L
Time (min)	Vehicle							Rivastigmine
0	80	101	107	92	73	98	80	107	100	110	92	93	104	88	107
15	379	328	251	393	385	400	346	309	326	338	378	282	356	265	370
30	425	439	362	458	388	527	351	319	398	408	318	359	397	331	463
60	360	346	335	285	268	407	188	267	365	343	324	274	308	215	430
90	218	196	266	187	182	257	152	219	220	235	210	232	212	157	240
120	157	153	231	132	134	198	138	207	152	215	168	163	150	176	181
AUC (X10^3)
	Vehicle							Rivastigmine
	35.543	34.11	34.208	33.03	30.563	41.483	25.958	30.3	34.425	35.64	32.055	30.63	32.903	25.883	39.585

[truncated: 6 more sheets: Fig. 4M, Fig. 4N, Fig. 4O, Fig. 4P, Fig. 4R, Fig. 4S]
