# Supplementary material for: Signaling through the nicotinic acetylcholine receptor in the liver protects against the development of metabolic dysfunction-associated steatohepatitis
Source: PLoS Biol. 2024 Jul 19;22(7):e3002728. doi: 10.1371/journal.pbio.3002728 (PMC11290650; doi:10.1371/journal.pbio.3002728)
Supplement: S5 Data — Source data underlying the graphs in S1 Fig. (XLSX) [file pbio.3002728.s018.xlsx]

## Sheet: Fig. S1A
BAT	1.315	1.994	1.994	2.137
iWAT	1.511	5.262	2.29	3.471
Muscle	2.29	2.631	3.988	1.736
Heart	0.81	0.465	1.41	1.315
Liver	3.988	4.274	2.137	3.721
Spleen	1.315	1.227	1.41	1.315
Brain	7.975	12.09	6.044	9.818

## Sheet: Fig. S1B
α1	0	0	0
α2	1.123	0.929	0.948
α3	0	0	0
α4	0.062	0.21	0.227
α5	0	0	0
α6	0	0	0
α7	0	0	0
α9	0	0	0
α10	0	0	0
β1	0.043	0.257	0.066
β2	0.8	0.544	0.752
β3	0	0	0
β4	0	0	0
M1	0.008	0.003	0.007
M2	0.004	0.003	0.007
M3	0.093	0.113	0.132
M4	0	0	0
M5	0	0	0

## Sheet: Fig. S1C
	Chow					GAN
Srebp1c	0.9	0.4	0.5	1.7	1.5	2.8	3.2	1.6	1.9	3.6
Xbp1s	0.7	0.8	1.1	0.9	1.4	3.4	1.8	4.8	1.8	2.6
Chop	1	1	1.4	0.6	0.9	2.4	1.7	2.6	2.5	3.3
iNOS	0.8	0.7	0.9	1.1	1.5	5.2	5.6	2.4	10	9.1
Col1a1	1	1.4	1.2	0.7	0.7	3.3	1.1	4.3	8.7	3.2
Acta2	0.6	1.3	1	1	1.1	5.9	9.8	9.5	6.2	7.8

## Sheet: Fig. S1D
P-ctrl	1.17274	0.872517	0.954746
Kidney	0.782462	0.708031	1.18523	0.456768
Liver	1.39258	1.6043	1.68341
Spleen	1.24478	0.903261	1.05277
P-ctrl	1.0996	0.962085	0.938311
Kidney	1.04466	0.879103	0.930806
Liver	0.993828	1.63368	0.830259
Spleen	1.08386	1.16405	1.13895

## Sheet: Fig. S1E
Lean	0.704655	0.469386	0.549858	2.33944	0.93666
Obese	1.56104	0.867904	1.9027	4.52888

## Sheet: Fig. S1F
Normoglycima	0.830566	1.30562	1.62611	0.23771	0.193766	1.87675	0.929487
Type 2 diabetes	1.82445	0.800788	1.17977	2.11983	1.67467	1.46171	1.11905	1.1116	1.91396	1.65916

## Sheet: Fig. S1G
	NPCs						Hepatocytes
Chrna2	0.8415	0.8358	1.2595	0.5829	1.4803		2.5344	2.8369	2.7952	2.6481	2.7399	2.7324
Ck18	0.6413	1.2522	0.9315	0.8753	1.2997		3.5313	3.4759	3.7295	3.4054	3.5565	3.5233

## Sheet: Fig. S1H
α1	0	0	0	0	0	0
α2	0.827	1.018	1.018	0.95	1.16936	1.01799
α3	0.084	0.168	0.18	0.127	0.206716	0.14617
α4	0.146	0.237	0.36	0.193	0.474908	0.29234
α5	0.475	0.672	1.253	0.627	1.16936	0.826863
α6	0.254	0.585	0.672	0.413	0.826863	0.58468
α7	0.052	0.059	0.068	0.059	0.0593635	0.0636242
α9	0	0	0	0	0	0
α10	0.336	0.585	0.627	0.386	0.826863	0.58468
β1	0.222	0.207	0.313	0.237	0.206716	0.272763
β2	3.545	4.072	3.545	3.307	3.30745	3.30745
β3	0.509	0.672	0.627	0.546	0.949816	0.77149
β4	0.336	0.509	0.509	0.313	0.671621	0.545526

## Sheet: Fig. S1I
Liver
WT				KO
0.738349	1.72185	0.60476	0.935039	0	0	0	0
Hepatocytes
WT						KO
0.81	1.01	1.02	0.93	1.19	1.04	0	0	0	0	0	0

## Sheet: Fig. S1J
WT	Time (sec)	R1	R2	R3	R4	R5	R6	R7	R8	R9	R10	R11	R12		KO	Time (sec)	R1	R2	R3	R4	R5	R6	R7	R8	R9	R10	R11	R12	R13	R14
	0.3	0	0	0	-0.0266667	0	0.005	-0.005	-0.005	0	-0.005	-0.005	-0.00333333			1	0	0	0.0666667	-0.0666667	0.0666667	0	0	0.0588235	0	0	0.0769231	0	0	0
	1.3	0.005	0.002	0.00666667	-0.02	0	0.01	0	0	0	0	0	0			2	0	0	0.0666667	-0.133333	0.0666667	0	0	0	0	0	0.0769231	0	0	0
	2.3	0	0	0	-0.0266667	0	0.005	-0.005	-0.005	-0.005	-0.005	-0.005	-0.00333333			3	0	0	0.0666667	-0.0666667	0.0666667	0	0	0	0	0	0.0769231	0	0	0
	3.3	0	0	0	-0.0266667	0	0.005	-0.005	-0.005	0	0	-0.005	-0.00333333			4	0	0	0.0666667	-0.133333	0.0666667	0	0	0	0	0	0.0769231	0	0	0
	4.3	0	0	0	-0.0266667	0	0.005	-0.005	-0.005	0	-0.005	-0.005	-0.00333333			5	0	0	0	-0.133333	0	0	0	0	0	0	0.0769231	0	-0.0588235	0
	5.3	0	0	0	-0.0266667	0	0.005	-0.005	-0.005	0	-0.005	-0.005	-0.00333333			6	0	0	0.0666667	-0.0666667	0.0666667	0	0	0	0	0	0.0769231	0	0	0
	6.3	0	0	0	-0.0266667	0	0.005	-0.005	-0.005	0	-0.005	-0.005	-0.00333333			7	0	0	0.0666667	-0.133333	0.0666667	0	0	0	0	0	0.0769231	0	0	0
	7.3	0	0	0	-0.0266667	0	0.005	-0.005	-0.005	0	-0.005	-0.005	-0.00333333			8	-0.0769231	-0.0666667	0	-0.133333	0	0	0	0	-0.0769231	0	0.0769231	-0.0588235	-0.0588235	0
	8.3	0	0	0	-0.0266667	0	0.005	-0.005	-0.005	0	-0.005	-0.005	-0.00333333			9	0	-0.0666667	0	-0.133333	0	0	0	0	-0.0769231	0	0.0769231	-0.0588235	-0.0588235	0
	9.3	0	0	0	-0.0266667	0	0.005	-0.005	-0.005	0	-0.005	-0.005	-0.00333333			10	0	-0.0666667	0	-0.133333	0	0	0	0	-0.0769231	0	0	-0.0588235	-0.0588235	0
	10.3	0	0	0	-0.0266667	0	0.005	-0.005	-0.005	0	-0.005	-0.005	-0.00333333			11	0	0	0.0666667	-0.133333	0.0666667	0	0	0	0	0	0.0769231	0	0	0
	11.3	0	0	0	-0.0266667	0	0.005	-0.005	-0.005	0	-0.005	-0.005	-0.00333333			12	0	0	0.0666667	-0.133333	0.0666667	0	0	0	0	0	0.0769231	0	0	0
	12.3	0	0	0	-0.0266667	0	0.005	-0.005	-0.005	0	-0.005	-0.005	-0.00333333			13	0	0	0.0666667	-0.133333	0.0666667	0	0	0	0	0	0.0769231	-0.0588235	0	0
	13.3	0	0	0	-0.0266667	0	0.005	-0.005	-0.005	0	-0.005	-0.005	-0.00333333			14	0	0	0	-0.133333	0.0666667	0	0	0	0	0	0.0769231	0	0	0
	14.3	0	0	0	-0.0266667	0	0.005	-0.005	-0.005	0	-0.005	-0.005	-0.00333333			15	-0.0769231	-0.0666667	0	-0.133333	0	0	0	0	-0.0769231	0	0	-0.0588235	-0.0588235	-0.0769231
	15.3	0	0	0	-0.0266667	0	0.005	-0.005	-0.005	0	-0.005	-0.005	-0.00333333			16	-0.0769231	-0.0666667	0	-0.133333	0	0	0	0	-0.0769231	0	0	-0.0588235	-0.0588235	0
	16.3	0	0	0	-0.0266667	0	0.005	-0.005	-0.005	0	-0.005	-0.005	-0.00333333			17	-0.0769231	-0.0666667	0	-0.133333	0	0	0	0	-0.0769231	0	0	-0.0588235	-0.0588235	0
	17.3	0	0	0	-0.0266667	0	0.005	-0.005	-0.005	0	-0.005	-0.005	-0.00333333			18	-0.0769231	-0.0666667	0	-0.133333	0	0	0	0	-0.0769231	0	0	-0.0588235	-0.0588235	0
	18.3	0	0	0	-0.0266667	0	0.005	-0.005	-0.005	0	-0.005	-0.005	-0.00333333			19	0	0	0.0666667	-0.133333	0.0666667	0	0	0	0	0	0.0769231	0	0	0
	19.3	0	0	0	-0.0266667	0	0.005	-0.005	-0.005	0	-0.005	-0.005	-0.00333333			20	-0.0769231	-0.0666667	0	-0.133333	0	0	0	0	-0.0769231	0	0	-0.0588235	-0.0588235	0
	20.3	0	0	0	-0.0266667	0	0.005	-0.005	-0.005	0	-0.005	-0.005	-0.00333333			21	0	0	0.0666667	-0.133333	0.0666667	0	0	0	0	0	0.0769231	0	-0.0588235	0
	21.3	0	0	0	-0.0266667	0	0.005	-0.005	-0.005	0	-0.005	-0.005	-0.00333333			22	0	0	0	-0.133333	0	0	0	0	0	0	0.0769231	0	-0.0588235	0
	22.3	0	0	0	-0.0266667	0	0.005	-0.005	-0.005	0	-0.005	-0.005	-0.00333333			23	0	-0.0666667	0	-0.133333	0	0	0	0	-0.0769231	0	0	-0.0588235	-0.0588235	0
	23.3	0	0	0	-0.0266667	0	0.005	-0.005	-0.005	0	-0.005	-0.005	-0.00333333			24	0	-0.0666667	0	-0.133333	0	0	0	0	0	0	0	0	-0.0588235	0
	24.3	0	0	0	-0.0266667	0	0.005	-0.005	-0.005	0	-0.005	-0.005	-0.00333333			25	0	-0.0666667	0	-0.133333	0	0	0	0	-0.0769231	0	0	0	-0.0588235	0
	25.3	0	0	0	-0.0266667	0	0.005	-0.005	-0.005	0	-0.005	-0.005	-0.00333333			26	-0.0769231	-0.0666667	0	-0.133333	0	0	0	0	0	0	0	0	-0.0588235	0
	26.3	0	0	-0.00666667	-0.0266667	-0.01	0.005	-0.005	-0.005	-0.005	-0.005	-0.005	-0.00333333			27	0	0	0	-0.133333	0	0	0	0	0	0	0.0769231	0	0	0
	27.3	0	0	0	-0.0266667	0	0.005	-0.005	-0.005	0	0	-0.005	-0.00333333			28	0	0	0.0666667	-0.133333	0.0666667	0	0	0	0	0	0.0769231	0	0	0
	28.3	0	0	0	-0.0266667	0	0.005	-0.005	-0.005	0	0	-0.005	-0.00333333			29	-0.0769231	-0.0666667	0	-0.133333	0	0	0	0	-0.0769231	0	0	-0.0588235	-0.0588235	0
	29.3	0	0	0	-0.0266667	0	0.005	-0.005	-0.005	0	-0.005	-0.005	-0.00333333			30	0	-0.0666667	0	-0.133333	0	0	0	0	-0.0769231	0	0.0769231	0	-0.0588235	0
	30.3	0	0	0	-0.0266667	0	0.005	0	-0.005	0	0	-0.005	-0.00333333			31	-0.0769231	-0.0666667	0	-0.133333	0	0	0	0	-0.0769231	0	0.0769231	-0.0588235	-0.0588235	0
	31.3	0	0	0	-0.0266667	0	0.005	-0.005	-0.005	0	0	-0.005	-0.00333333			32	-0.0769231	-0.0666667	0	-0.133333	0	-0.0666667	0	0	-0.0769231	0	0	-0.0588235	-0.0588235	0
	32.3	0	0	0	-0.0266667	0	0.005	-0.005	-0.005	0	0	-0.005	-0.00333333			33	-0.0769231	-0.0666667	0	-0.133333	0	0	0	0	-0.0769231	0	0.0769231	-0.0588235	-0.0588235	0
	33.3	0	0	0	-0.0266667	0	0.005	-0.005	-0.005	0	-0.005	-0.005	-0.00333333			34	0	-0.0666667	0	-0.133333	0	0	0	0	0	0	0.0769231	0	-0.0588235	0
	34.3	0	0	0	-0.0266667	0	0.005	-0.005	-0.005	0	0	-0.005	-0.00333333			35	0	-0.0666667	0	-0.133333	0	0	0	0	0	0	0	0	0	0
	35.3	0	0	0	-0.0266667	0	0.005	0	-0.005	0	0	-0.005	-0.00333333			36	0	-0.0666667	0	-0.133333	0	0	0	0	0	0	0.0769231	-0.0588235	-0.0588235	0
	36.3	0	0	0	-0.0266667	0	0.005	0	-0.005	0	0	-0.005	-0.00333333			37	0	-0.0666667	0	-0.133333	0.0666667	0	0	0	0	0	0.0769231	0	0	0
	37.3	0	0	0	-0.0266667	0	0.005	0	0	0	0	-0.005	-0.00333333			38	0	-0.0666667	0	-0.133333	0	0	0	0	-0.0769231	0	0.0769231	0	0	0
	38.3	0	0	0	-0.0266667	0	0.005	0	-0.005	0	0	0	-0.00333333			39	-0.0769231	-0.0666667	0	-0.133333	0	0	0	0	-0.0769231	0	0	-0.0588235	-0.0588235	0
	39.3	0	0	0	-0.0266667	0	0.005	0	0	0	0	0	-0.00333333			40	0	-0.0666667	0	-0.133333	0	0	0	0	0	0	0.0769231	0	-0.0588235	0
	40.3	0	0	0	-0.0266667	0	0.005	0	0	0	0	-0.005	-0.00333333			41	-0.0769231	-0.0666667	0	-0.133333	0	-0.0666667	0	0	-0.0769231	0	0	-0.0588235	-0.0588235	0
	41.3	0	0	0	-0.0266667	0	0.005	0	0	0	0	0	-0.00333333			42	-0.0769231	-0.0666667	0	-0.133333	0	0	0	0	-0.0769231	0	0	-0.0588235	-0.0588235	0
	42.3	0	0	0.00666667	-0.0266667	0	0.005	0	0	0	0	-0.005	-0.00333333			43	0	-0.0666667	0	-0.133333	0	0	0	0	0	0	0.0769231	0	-0.0588235	0
	43.3	0	0	0	-0.0266667	0	0.005	0	0	0	0	0	-0.00333333			44	0	0	0	-0.133333	0	0	0	0	0	0	0.0769231	-0.0588235	-0.0588235	0
	44.3	0	0.002	0.00666667	-0.0266667	0	0.005	0	0	0	0	0	-0.00333333			45	-0.0769231	-0.0666667	0	-0.133333	0	-0.0666667	0	0	-0.0769231	0	0	-0.0588235	-0.0588235	0
	45.3	0	0	0.00666667	-0.0266667	0	0.005	0	0	0	0	-0.005	-0.00333333			46	0	-0.0666667	0	-0.133333	0	0	0	0	-0.0769231	0	0	-0.0588235	-0.0588235	0
	46.3	0	0	0	-0.0266667	0	0.005	-0.005	-0.005	0	-0.005	-0.005	-0.00333333			47	-0.0769231	-0.0666667	0	-0.133333	0	0	0	0	-0.0769231	0	0.0769231	-0.0588235	-0.0588235	0
	47.3	0	0	0.00666667	-0.0266667	0	0.005	0	0	0	0	-0.005	-0.00333333			48	0	-0.0666667	0	-0.133333	0	0	0	0	0	0	0.0769231	-0.0588235	-0.0588235	0
	48.3	0	0	0.00666667	-0.02	0	0.005	0	0	0	0	0	-0.00333333			49	0	-0.0666667	0	-0.133333	0	0	0	0	0	0	0.0769231	-0.0588235	-0.0588235	0
	49.3	0	0.002	0.00666667	-0.02	0	0.01	0	0	0	0	0	-0.00333333			50	0	-0.0666667	0	-0.133333	0	0	0	0	0	0	0.0769231	-0.0588235	-0.0588235	0
	50.3	0	0.002	0.00666667	-0.0266667	0	0.005	0	0	0	0	0	-0.00333333			51	0	-0.0666667	0	-0.133333	0	0	0	0	-0.0769231	0	0.0769231	0	-0.0588235	0
	51.3	0	0.002	0.00666667	-0.0266667	0	0.005	0	0	0	0	-0.005	-0.00333333			52	0	-0.0666667	0	-0.133333	0	0	0	0	0	0	0.0769231	-0.0588235	-0.0588235	0
	52.3	0	0.002	0.00666667	-0.02	0	0.005	0	0	0	0	-0.005	-0.00333333			53	0	-0.0666667	0	-0.133333	0	0	0	0	0	0	0.0769231	-0.0588235	-0.0588235	0
	53.3	0	0.002	0	-0.0266667	0	0.005	0	0	0	0	-0.005	-0.00333333			54	0	-0.0666667	0	-0.133333	0	0	0	0	0	0	0	-0.0588235	-0.0588235	0
	54.3	0	0.002	0.00666667	-0.02	0	0.005	0	0	0	0	-0.005	-0.00333333			55	0	-0.0666667	0	-0.133333	0	0	0	0	0	0	0.0769231	-0.0588235	-0.0588235	0
	55.3	0	0.002	0.00666667	-0.0266667	0	0.005	0	0	0	0	0	-0.00333333			56	0	0	0	-0.133333	0	0	0	0	0	0	0.0769231	-0.0588235	-0.0588235	0
	56.3	0	0.002	0	-0.0266667	0	0.005	0	0	0	0	-0.005	-0.00333333			57	0	-0.0666667	0	-0.133333	0	0	0	0	-0.0769231	0	0.0769231	-0.0588235	-0.0588235	0
	57.3	0	0.002	0	-0.02	0	0.005	0	0	0	0	-0.005	-0.00333333			58	0	-0.0666667	0	-0.133333	0	0	0	0	0	0	0.0769231	-0.0588235	-0.0588235	0
	58.3	0	0.002	0.00666667	-0.02	0	0.005	0	0	0	0	0	-0.00333333			59	0	-0.0666667	0	-0.133333	0	0	0	0	0	0	0.0769231	-0.0588235	-0.0588235	0
	59.3	0	0.002	0.00666667	-0.02	0	0.005	0	0	0	0	0	-0.00333333			60	0	-0.0666667	0	-0.133333	0	0	0	0	0	0	0.0769231	-0.0588235	-0.0588235	0
	60.56	0	0.002	0	-0.02	0	0.005	0	0	0	0	0	-0.00333333			61	0	-0.0666667	0	-0.133333	0	0	0	0	-0.0769231	0	0.0769231	-0.0588235	-0.0588235	0
	60.56	0	0.002	0	-0.02	0	0.005	0	0	0	0	0	-0.00333333			62	0	-0.0666667	0	-0.133333	0	0	0	0	-0.0769231	0	0.0769231	-0.0588235	-0.0588235	0
	61.3	0	0.002	0.00666667	-0.02	0	0.005	0	0	0.005	0	0	0			63	0	-0.0666667	0	-0.133333	0	0	0	0	0	0	0.0769231	-0.0588235	-0.0588235	0
	62.3	0	0.002	0.00666667	-0.02	0	0.005	0	0	0	0	0	-0.00333333			64	0	-0.0666667	0	-0.133333	0	0	0	0	0	0	0.0769231	-0.0588235	-0.0588235	0
	63.3	0	0.002	0.00666667	-0.02	0	0.005	0	0	0	0	0	-0.00333333			65	0	-0.0666667	0	-0.133333	0	0	0	0	0	0	0.0769231	-0.0588235	-0.0588235	0
	64.3	0	0.002	0.00666667	-0.02	0	0.005	0	0	0	0	0	-0.00333333			66	0	-0.0666667	0	-0.133333	0	0	0	0	0	0	0.0769231	-0.0588235	-0.0588235	0
	65.3	0	0.002	0.00666667	-0.02	0	0.005	0	0	0	0	0	-0.00333333			67	0	-0.0666667	0	-0.133333	0	0	0	0	0	0	0.0769231	-0.0588235	-0.0588235	0
	66.3	0	0.002	0.00666667	-0.02	0	0.005	0	0	0	0	0	-0.00333333			68	0	-0.0666667	0	-0.133333	0	0	0	0	0	0	0.0769231	-0.0588235	-0.0588235	0
	67.3	0	0.002	0.00666667	-0.02	0	0.005	0	0	0	0	0	-0.00333333			69	0	-0.0666667	0	-0.133333	0	0	0	0	0	0	0	-0.0588235	-0.0588235	0
	68.3	0	0.002	0.00666667	-0.02	0	0.005	0	0	0	0	0	-0.00333333			70	0	-0.0666667	0	-0.133333	0	0	0	0	0	0	0.0769231	-0.0588235	-0.0588235	0
	69.3	0	0.002	0.00666667	-0.02	0	0.005	0	0	0	0	0	-0.00333333			71	0	-0.0666667	0	-0.133333	0	0	0	0	0	0	0.0769231	-0.0588235	-0.0588235	0
	70.3	0	0.002	0.00666667	-0.02	0	0.005	0	0	0	0	0	-0.00333333			72	0	-0.0666667	0	-0.133333	0	0	0	0	0	0	0.0769231	-0.0588235	-0.0588235	0
	71.3	0	0.002	0.00666667	-0.02	0	0.005	0	0	0	0	0	-0.00333333			73	0	-0.0666667	0	-0.133333	0	0	0	0	0	0	0.0769231	-0.0588235	-0.0588235	0
	72.3	0.005	0.002	0.00666667	-0.02	0	0.005	0	0	0	0	0	-0.00333333			74	0	-0.0666667	0	-0.133333	0	0	0	0	0	0	0.0769231	-0.0588235	-0.0588235	0
	73.3	0	0.002	0.00666667	-0.02	0	0.005	0	0	0	0	0	-0.00333333			75	0	-0.0666667	0	-0.133333	0	0	0	0	0	0	0	-0.0588235	-0.0588235	0
	74.3	0.005	0.002	0.00666667	-0.02	0	0.005	0	0	0	0	0	-0.00333333			76	0	-0.0666667	0	-0.133333	0	0	0	0	0	0	0.0769231	-0.0588235	0	0
	75.3	0.005	0.002	0.00666667	-0.02	0	0.005	0	0	0	0	0	0			77	0	-0.0666667	0	-0.133333	0	0	0	0	0	0	0.0769231	-0.0588235	-0.0588235	0
	76.3	0	0.002	0.00666667	-0.02	0	0.005	0	0	0	0	0	-0.00333333			78	0	-0.0666667	0	-0.133333	0	0	0	0	0	0	0.0769231	-0.0588235	-0.0588235	0
	77.3	0.005	0.002	0.00666667	-0.02	0	0.005	0	0	0	0	0	-0.00333333			79	0	-0.0666667	0	-0.133333	0	0	0	0	0	0	0.0769231	-0.0588235	-0.0588235	0
	78.3	0	0.002	0.00666667	-0.02	0	0.005	0	0	0	0	0	-0.00333333			80	0	-0.0666667	0	-0.133333	0	0	0	0	0	0	0.0769231	-0.0588235	-0.0588235	0
	79.3	0.005	0.002	0.00666667	-0.02	0	0.005	0	0	0	0	0	0			81	0	-0.0666667	0	-0.133333	0	0	0	0	0	0	0.0769231	-0.0588235	-0.0588235	0
	80.3	0	0.002	0.00666667	-0.02	0	0.005	0	0	0	0	0	0			82	0	-0.0666667	0	-0.133333	0	0	0	0	0	0	0.0769231	-0.0588235	-0.0588235	0
	81.3	0.005	0.002	0.00666667	-0.02	0	0.005	0	0	0	0	0	0			83	0	-0.0666667	0	-0.133333	0	0	0	0	0	0	0.0769231	-0.0588235	-0.0588235	0
	82.3	0.005	0.002	0.0133333	-0.02	0	0.005	0	0	0	0.005	0	0			84	0	-0.0666667	0	-0.133333	0	0	0	0	0	0	0.0769231	-0.0588235	-0.0588235	0
	83.3	0.005	0.002	0.0133333	-0.02	0	0.005	0	0	0	0.005	0	0			85	0	-0.0666667	0	-0.133333	0	0	0	0	0	0	0.0769231	-0.0588235	-0.0588235	0
	84.3	0.005	0.002	0.0133333	-0.02	0	0.005	0	0	0	0.005	0	0			86	0	-0.0666667	0	-0.133333	0	0	0	0	0	0	0.0769231	-0.0588235	-0.0588235	0
	85.3	0.005	0.002	0.0133333	-0.02	0	0.005	-0.005	0	0	0.005	0	0			87	0	-0.0666667	0	-0.133333	0	0	0	0	0	0	0.0769231	-0.0588235	-0.0588235	0
	86.3	0.005	0.002	0.0133333	-0.02	0	0.005	0	0	0	0.005	0	0			88	0	-0.0666667	0	-0.133333	0	0	0	0	0	0	0.0769231	-0.0588235	-0.0588235	0
	87.3	0.005	0.002	0.0133333	-0.02	0	0.005	0	0	0	0.005	0	0			89	0	0	0	-0.133333	0	0	0	0	0	0	0.0769231	-0.0588235	-0.0588235	0
	88.3	0.005	0.002	0.0133333	-0.02	0	0.005	-0.005	0	0	0.005	0	0			90	0	-0.0666667	0	-0.133333	0	0	0	0	0	0	0.0769231	-0.0588235	-0.0588235	0
	89.3	0.005	0.002	0.0133333	-0.02	0	0.005	-0.005	0	0	0.005	0	0			91	0	-0.0666667	0	-0.133333	0	0	0	0	0	0	0.0769231	-0.0588235	-0.0588235	0
	90.3	0.005	0.002	0.0133333	-0.02	0	0.005	-0.005	0	0	0.005	0	0			92	0	-0.0666667	0	-0.133333	0	0	0	0	0	0	0.0769231	-0.0588235	-0.0588235	0
	91.3	0.005	0.002	0.0133333	-0.02	0	0.005	0	0	0	0.005	0	0			93	0	-0.0666667	0	-0.133333	0	0	0	0	0	0	0.0769231	-0.0588235	-0.0588235	0
	92.3	0.005	0.004	0.0133333	-0.02	0	0.005	0	0	0	0.005	0	0			94	0	-0.0666667	0	-0.133333	0	0	0	0	0	0	0.0769231	-0.0588235	-0.0588235	0
	93.3	0.005	0.004	0.0133333	-0.02	0	0.005	0	0	0	0.005	0	0			95	0	-0.0666667	0	-0.133333	0	0	0	0	0	0	0.0769231	-0.0588235	-0.0588235	0
	94.3	0.005	0.004	0.0133333	-0.02	0	0.005	0	0	0	0.005	0	0			96	0	-0.0666667	0	-0.133333	0	0	0	0	0	0	0.0769231	-0.0588235	-0.0588235	0
	95.3	0.005	0.004	0.0133333	-0.02	0.01	0.005	0	0	0	0.005	0	0			97	0	0	0	-0.133333	0	-0.0666667	0	0	0	0	0.0769231	-0.0588235	-0.0588235	0
	96.3	0.005	0.004	0.0133333	-0.02	0.01	0.005	-0.005	0	0	0.005	0	0			98	-0.0769231	-0.0666667	0	-0.133333	0.0666667	-0.0666667	0	0	0	0	0.0769231	-0.0588235	-0.0588235	0
	97.3	0.005	0.004	0.0133333	-0.02	0.01	0.005	-0.005	0	0	0.005	0	0			99	0	0	0	-0.133333	0	-0.0666667	0	0	0	0	0.0769231	-0.0588235	-0.0588235	0
	98.3	0.005	0.004	0.02	-0.0133333	0	0.005	-0.005	0	0	0.005	0	0			100	0	-0.0666667	0	-0.133333	0	-0.0666667	0	0	0	0	0.0769231	-0.0588235	-0.0588235	0
	99.3	0.005	0.004	0.0133333	-0.0133333	0.01	0.005	-0.005	0	0	0.005	0	0			101	0	-0.0666667	0	-0.133333	0.0666667	-0.0666667	0	0	0	0.0625	0.0769231	-0.0588235	-0.0588235	0
	100.3	0.005	0.004	0.02	-0.0133333	0	0.005	-0.005	0	0	0.005	0	0			102	0	-0.0666667	0	-0.133333	0	-0.0666667	0	0	-0.0769231	0.0625	0.0769231	-0.0588235	-0.0588235	0
	101.3	0.005	0.004	0.02	-0.0133333	0	0.005	-0.005	0	0	0.005	0	0			103	0	-0.0666667	0	-0.133333	0	-0.0666667	0	0	0	0.0625	0.0769231	-0.0588235	-0.0588235	0
	102.3	0.005	0.004	0.02	-0.0133333	0.01	0.005	0	0.005	0	0.005	0	0			104	0	-0.0666667	0	-0.133333	0	-0.0666667	0	0	0	0.0625	0.0769231	-0.0588235	-0.0588235	0
	103.3	0.005	0.004	0.02	-0.0133333	0.01	0.005	0	0.005	0	0.01	0	0			105	0	-0.0666667	0	-0.133333	0	-0.0666667	-0.0588235	0	0	0.0625	0.0769231	-0.0588235	-0.0588235	0
	104.3	0.005	0.004	0.02	-0.0133333	0.01	0.005	0	0	0	0.005	0	0			106	0	0	0.0666667	-0.0666667	0.0666667	-0.0666667	0	0	0	0.0625	0.0769231	-0.0588235	-0.0588235	0
	105.3	0.005	0.004	0.02	-0.0133333	0.01	0.005	0	0	0	0.005	0	0			107	0	-0.0666667	0	-0.133333	0	-0.0666667	-0.0588235	0	0	0.0625	0.0769231	-0.0588235	-0.0588235	0
	106.3	0.005	0.004	0.02	-0.0133333	0.01	0.005	0	0.005	0	0.01	0	0			108	0	-0.0666667	0	-0.133333	0	-0.0666667	-0.0588235	0	0	0.0625	0.0769231	-0.0588235	-0.0588235	0
	107.3	0.005	0.004	0.0266667	-0.0133333	0.01	0.005	0	0.005	0	0.005	0	0			109	0	-0.0666667	0	-0.133333	0	-0.0666667	-0.0588235	0	0	0.0625	0.0769231	-0.0588235	-0.0588235	0
	108.3	0.005	0.004	0.0266667	-0.0133333	0.01	0.005	0	0.005	0	0.005	0	0			110	0	-0.0666667	0.0666667	-0.133333	0	-0.0666667	-0.0588235	0	0	0.0625	0.0769231	-0.0588235	-0.0588235	0
	109.3	0.005	0.004	0.02	-0.0133333	0	0.005	0	0	0	0.005	0	0			111	0	0	0.0666667	-0.0666667	0.0666667	-0.0666667	0	0	0	0.0625	0.0769231	-0.0588235	-0.0588235	0
	110.3	0.01	0.004	0.0266667	-0.0133333	0.01	0.005	0	0.005	0	0.01	0	0			112	0	-0.0666667	0.0666667	-0.133333	0	-0.0666667	-0.0588235	0	0	0.0625	0.0769231	-0.0588235	-0.0588235	0
	111.3	0.01	0.004	0.0266667	-0.0133333	0.01	0.005	0	0.005	0	0.01	0.005	0			113	0	0	0.0666667	-0.0666667	0.0666667	-0.0666667	0	0	0	0.0625	0.0769231	0	-0.0588235	0
	112.3	0.01	0.004	0.0266667	-0.0133333	0.01	0.005	0	0.005	0	0.01	0.005	0			114	0	0	0.0666667	-0.0666667	0.0666667	-0.0666667	-0.0588235	0	0	0.0625	0.0769231	-0.0588235	-0.0588235	0
	113.3	0.01	0.004	0.0333333	-0.0133333	0.01	0.01	0	0.005	0	0.01	0.005	0			115	0	0	0.0666667	-0.0666667	0.0666667	-0.0666667	-0.0588235	0	0	0.0625	0.0769231	-0.0588235	-0.0588235	0
	114.3	0.01	0.004	0.0266667	-0.0133333	0.01	0.005	0	0.005	0	0.01	0.005	0			116	0	0	0.0666667	-0.0666667	0.0666667	-0.0666667	-0.0588235	0	0	0.0625	0.0769231	-0.0588235	-0.0588235	0
	115.3	0.01	0.004	0.0333333	-0.0133333	0.01	0.005	0	0.005	0	0.01	0.005	0			117	0	0	0.0666667	-0.0666667	0	-0.0666667	-0.0588235	0	0.0769231	0.0625	0.0769231	0	-0.0588235	0
	116.3	0.01	0.004	0.0333333	-0.0133333	0.01	0.005	0	0.005	0	0.01	0.005	0			118	0	0	0.0666667	-0.0666667	0.0666667	-0.0666667	-0.0588235	0	0	0.0625	0.0769231	0	-0.0588235	0
	117.3	0.01	0.004	0.0333333	-0.0133333	0.01	0.01	0	0.005	0	0.01	0.005	0			119	0	0	0.0666667	-0.0666667	0.0666667	-0.0666667	-0.0588235	0	0	0.0625	0.0769231	0	-0.0588235	0
	118.3	0.01	0.004	0.0333333	-0.0133333	0.01	0.005	0	0.005	0	0.015	0.005	0			120	0	0	0.0666667	-0.0666667	0	-0.0666667	-0.0588235	0	0	0.0625	0.0769231	0	-0.0588235	0
	119.3	0.01	0.004	0.0333333	-0.0133333	0.01	0.005	0	0.005	0	0.01	0.005	0			121	0	0	0.0666667	-0.0666667	0.0666667	-0.0666667	-0.0588235	0	0	0.0625	0.0769231	0	-0.0588235	0
	120.3	0.01	0.004	0.0333333	-0.0133333	0.01	0.005	0	0.005	0	0.015	0.005	0			122	0	0	0.0666667	-0.0666667	0	-0.0666667	-0.0588235	0	0.0769231	0.0625	0.0769231	0	-0.0588235	0
	121.3	0.01	0.006	0.0333333	-0.0133333	0.01	0.005	0	0.005	0	0.015	0.005	0.00333333			123	0	0	0.0666667	-0.0666667	0	-0.0666667	-0.0588235	0	0.0769231	0.0625	0.0769231	0	-0.0588235	0
	122.3	0.01	0.004	0.04	-0.0133333	0.01	0.005	0	0.005	0	0.015	0.005	0			124	0	-0.0666667	0	-0.133333	0	-0.0666667	-0.0588235	0	0	0.0625	0.0769231	-0.0588235	-0.0588235	0
	123.3	0.01	0.006	0.0333333	-0.0133333	0.01	0.01	0	0.005	0	0.015	0.005	0			125	0	-0.0666667	0	-0.133333	0	-0.0666667	-0.0588235	0	0	0.0625	0.0769231	-0.0588235	-0.0588235	0
	124.3	0.01	0.006	0.0333333	-0.0133333	0.01	0.01	0.005	0.005	0	0.015	0.005	0.00333333			126	0	0	0.0666667	-0.0666667	0	-0.0666667	0	0	0.0769231	0.0625	0.0769231	0	0	0
	125.3	0.01	0.006	0.04	-0.0133333	0.01	0.01	0.005	0.005	0	0.015	0.005	0.00333333			127	0	-0.0666667	0	-0.133333	0	-0.0666667	-0.0588235	0	0	0.0625	0.0769231	0	-0.0588235	0
	126.3	0.01	0.006	0.04	-0.0133333	0.01	0.01	0.005	0.005	0	0.015	0.005	0.00333333			128	0	0	0.0666667	-0.0666667	0	-0.0666667	0	0	0.0769231	0.0625	0.0769231	0	0	0.0769231
	127.3	0.01	0.006	0.04	-0.0133333	0.01	0.01	0.005	0.005	0	0.015	0.005	0.00333333			129	0	0	0.0666667	-0.0666667	0	-0.0666667	0	0	0.0769231	0.0625	0.0769231	0	0	0
	128.3	0.01	0.006	0.04	-0.0133333	0.01	0.01	0.005	0.005	0	0.015	0.005	0.00333333			130	0	0	0.0666667	-0.0666667	0	-0.0666667	0	0	0.0769231	0.0625	0.0769231	0	0	0
	129.3	0.01	0.006	0.04	-0.0133333	0.02	0.01	0.005	0.005	0	0.02	0.01	0.00333333			131	0	-0.0666667	0	-0.133333	0	-0.0666667	0	0	0	0.0625	0.0769231	0	0	0
	130.3	0.01	0.006	0.04	-0.0133333	0.02	0.01	0.005	0.005	0	0.02	0.01	0.00333333			132	0	0	0.0666667	-0.133333	0	0	0	0	0.0769231	0.0625	0.0769231	0.0588235	0	0
	131.3	0.01	0.006	0.0466667	-0.0133333	0.02	0.01	0.005	0.005	0	0.02	0.01	0.00333333			133	0	-0.0666667	0	-0.133333	0	0	0	0	0	0.0625	0.0769231	0.0588235	0	0
	132.3	0.01	0.006	0.0466667	-0.0133333	0.02	0.01	0.005	0.005	0	0.02	0.01	0.00333333			134	0	0	0.0666667	-0.0666667	0	0	0	0	0.0769231	0.0625	0.0769231	0.0588235	0	0.0769231
	133.3	0.01	0.006	0.0466667	-0.0133333	0.02	0.01	0.01	0.005	0	0.02	0.01	0.00333333			135	0	-0.0666667	0	-0.133333	-0.0666667	-0.0666667	0	0	0	0.0625	0.0769231	0	0	0
	134.3	0.01	0.006	0.0466667	-0.0133333	0.02	0.015	0.01	0.005	0	0.02	0.01	0.00333333			136	0	-0.0666667	0	-0.133333	0	0	0	0	0	0.0625	0.0769231	0	0	0
	135.3	0.01	0.006	0.0466667	-0.0133333	0.02	0.01	0.01	0.005	0	0.02	0.01	0.00333333			137	0	-0.0666667	0	-0.133333	-0.0666667	0	0	0	0	0	0.0769231	0	0	0
	136.3	0.015	0.006	0.0533333	-0.0133333	0.02	0.01	0.01	0.005	0	0.025	0.01	0.00333333			138	0	-0.0666667	0	-0.133333	-0.0666667	0	0	0	0	0	0.0769231	0	0	0
	137.3	0.015	0.006	0.0533333	-0.0133333	0.02	0.01	0.01	0.005	0	0.02	0.015	0.00333333			139	0	-0.0666667	0	-0.133333	-0.0666667	0	0	0	0	0	0.0769231	0	0	0
	138.3	0.015	0.006	0.0533333	-0.0133333	0.02	0.015	0.01	0.005	0	0.025	0.015	0.00333333			140	0	-0.0666667	0	-0.133333	-0.0666667	0	0	0	0	0	0.0769231	0	0	0
	139.3	0.015	0.006	0.0533333	-0.0133333	0.02	0.015	0.015	0.005	0	0.025	0.015	0.00333333			141	0	-0.0666667	0	-0.133333	-0.0666667	0	0	0	0	0	0.0769231	0.0588235	0	0
	140.3	0.015	0.006	0.06	-0.0133333	0.02	0.015	0.015	0.005	0	0.025	0.015	0.00333333			142	-0.0769231	-0.133333	-0.0666667	-0.2	-0.2	-0.0666667	-0.0588235	0	-0.153846	-0.0625	-0.0769231	-0.0588235	0	-0.0769231
	141.3	0.015	0.006	0.06	-0.0133333	0.02	0.015	0.015	0.005	0	0.025	0.015	0.00333333			143	-0.0769231	-0.133333	-0.0666667	-0.2	-0.2	0	-0.0588235	0	-0.153846	-0.125	-0.153846	-0.0588235	0	-0.0769231
	142.3	0.015	0.006	0.0533333	-0.0133333	0.02	0.015	0.015	0.005	0	0.025	0.015	0.00333333			144	-0.0769231	-0.0666667	-0.0666667	-0.2	-0.2	0	-0.0588235	0	-0.153846	-0.125	-0.153846	-0.0588235	0	0
	143.3	0.015	0.008	0.06	-0.0133333	0.02	0.015	0.015	0.01	0	0.025	0.015	0.00333333			145	-0.0769231	-0.133333	-0.0666667	-0.2	-0.2	-0.0666667	-0.0588235	0	-0.153846	-0.125	-0.0769231	-0.0588235	0	0
	144.3	0.015	0.008	0.06	-0.00666667	0.03	0.015	0.015	0.01	0	0.03	0.015	0.00333333			146	-0.0769231	-0.133333	-0.0666667	-0.2	-0.2	0	-0.0588235	0	-0.153846	-0.125	-0.0769231	-0.0588235	0	0
	145.3	0.015	0.008	0.06	-0.00666667	0.03	0.015	0.02	0.01	0	0.03	0.015	0.00333333			147	-0.0769231	-0.133333	-0.0666667	-0.2	-0.2	-0.0666667	-0.0588235	0	-0.153846	-0.125	-0.0769231	-0.0588235	0	0
	146.3	0.015	0.008	0.0666667	-0.00666667	0.03	0.015	0.02	0.01	0	0.03	0.015	0.00666667			148	-0.0769231	-0.133333	-0.0666667	-0.2	-0.2	0	-0.117647	0	-0.153846	-0.125	-0.0769231	-0.0588235	0	0
	147.3	0.015	0.008	0.0666667	-0.00666667	0.03	0.015	0.02	0.01	0	0.03	0.02	0.00333333			149	-0.0769231	-0.133333	-0.0666667	-0.2	-0.2	-0.0666667	-0.117647	0	-0.153846	-0.125	-0.0769231	-0.0588235	0	-0.0769231
	148.3	0.015	0.008	0.0666667	-0.00666667	0.03	0.02	0.02	0.01	0	0.035	0.02	0.00666667			150	-0.0769231	-0.133333	-0.0666667	-0.2	-0.2	-0.0666667	-0.117647	0	-0.153846	-0.125	-0.0769231	-0.0588235	-0.0588235	-0.0769231
	149.3	0.015	0.008	0.0666667	-0.00666667	0.03	0.02	0.02	0.01	0	0.035	0.02	0.00666667			151	-0.0769231	-0.133333	-0.0666667	-0.2	-0.2	-0.0666667	-0.117647	0	-0.153846	-0.125	-0.0769231	-0.0588235	-0.0588235	-0.0769231
	150.3	0.02	0.008	0.0733333	-0.00666667	0.03	0.02	0.025	0.01	0	0.035	0.02	0.00666667			152	-0.0769231	-0.133333	-0.0666667	-0.2	-0.2	-0.0666667	-0.117647	0	-0.153846	-0.125	-0.0769231	-0.0588235	0	-0.0769231
	151.3	0.02	0.008	0.0666667	-0.00666667	0.03	0.02	0.025	0.01	0.005	0.035	0.02	0.00666667			153	-0.0769231	-0.133333	-0.0666667	-0.2	-0.2	-0.0666667	-0.117647	0	-0.153846	-0.125	-0.0769231	-0.117647	-0.0588235	-0.0769231
	152.3	0.02	0.008	0.0733333	-0.00666667	0.03	0.02	0.025	0.01	0	0.035	0.02	0.00666667			154	-0.0769231	-0.133333	-0.0666667	-0.2	-0.2	-0.0666667	-0.117647	0	-0.153846	-0.125	-0.0769231	-0.0588235	-0.0588235	-0.0769231
	153.3	0.015	0.008	0.06	-0.00666667	0.03	0.015	0.025	0.005	0	0.03	0.02	0.00666667			155	-0.0769231	-0.133333	-0.0666667	-0.2	-0.2	-0.0666667	-0.0588235	0	-0.153846	-0.125	-0.0769231	-0.0588235	-0.0588235	0
	154.3	0.015	0.008	0.06	-0.00666667	0.03	0.02	0.025	0.005	0	0.035	0.02	0.00666667			156	-0.0769231	-0.133333	-0.0666667	-0.2	-0.2	-0.0666667	-0.117647	0	-0.153846	-0.125	-0.0769231	-0.117647	0	-0.0769231
	155.3	0.02	0.01	0.0733333	-0.00666667	0.04	0.02	0.025	0.01	0.005	0.04	0.025	0.00666667			157	-0.0769231	-0.133333	-0.0666667	-0.2	-0.2	-0.0666667	-0.117647	0	-0.153846	-0.125	-0.0769231	-0.0588235	-0.0588235	0
	156.3	0.02	0.008	0.06	-0.00666667	0.03	0.02	0.025	0.005	0	0.035	0.02	0.00666667			158	-0.0769231	-0.133333	-0.0666667	-0.2	-0.2	-0.0666667	-0.0588235	0	-0.153846	-0.125	-0.0769231	-0.0588235	0	0
	157.3	0.02	0.01	0.0733333	-0.00666667	0.04	0.025	0.03	0.01	0.005	0.04	0.025	0.00666667			159	0	-0.0666667	0	-0.2	-0.133333	-0.0666667	-0.0588235	0	-0.153846	-0.125	-0.0769231	-0.0588235	0	0
	158.3	0.02	0.01	0.08	-0.00666667	0.04	0.02	0.03	0.01	0.005	0.04	0.025	0.00666667			160	-0.0769231	-0.0666667	0	-0.2	-0.2	-0.0666667	-0.0588235	0	-0.153846	-0.125	-0.0769231	-0.0588235	0	0
	159.3	0.02	0.01	0.0866667	-0.00666667	0.04	0.025	0.03	0.01	0.005	0.04	0.025	0.00666667			161	-0.0769231	-0.0666667	0	-0.2	-0.133333	-0.0666667	-0.0588235	0	-0.153846	-0.125	-0.0769231	-0.0588235	0	0
	160.3	0.02	0.01	0.0666667	-0.00666667	0.04	0.02	0.03	0.01	0	0.035	0.025	0.00666667			162	-0.0769231	-0.133333	-0.0666667	-0.266667	-0.2	-0.0666667	-0.117647	0	-0.153846	-0.125	-0.153846	-0.117647	-0.0588235	-0.0769231
	161.3	0.02	0.01	0.08	0	0.04	0.025	0.035	0.01	0.005	0.045	0.03	0.00666667			163	-0.0769231	-0.0666667	-0.0666667	-0.2	-0.2	-0.0666667	-0.0588235	0	-0.153846	-0.125	-0.153846	-0.117647	-0.0588235	-0.0769231
	162.3	0.025	0.01	0.08	0	0.04	0.025	0.035	0.01	0.005	0.045	0.03	0.01			164	-0.0769231	-0.0666667	-0.0666667	-0.2	-0.2	-0.0666667	-0.0588235	0	-0.153846	-0.125	-0.0769231	-0.117647	-0.0588235	0
	163.3	0.025	0.012	0.0866667	0	0.04	0.025	0.035	0.01	0.005	0.045	0.03	0.01			165	-0.0769231	-0.0666667	-0.0666667	-0.2	-0.2	-0.0666667	-0.0588235	0	-0.153846	-0.125	-0.0769231	-0.117647	-0.0588235	-0.0769231
	164.3	0.02	0.01	0.0733333	-0.00666667	0.04	0.025	0.035	0.01	0	0.04	0.025	0.00666667			166	-0.0769231	-0.0666667	-0.0666667	-0.2	-0.2	-0.0666667	-0.0588235	0	-0.153846	-0.125	-0.153846	-0.117647	-0.0588235	-0.0769231
	165.3	0.02	0.01	0.0733333	-0.00666667	0.04	0.025	0.035	0.01	0	0.04	0.03	0.01			167	-0.0769231	-0.133333	-0.0666667	-0.2	-0.2	-0.0666667	-0.117647	0	-0.153846	-0.125	-0.153846	-0.117647	-0.0588235	-0.0769231
	166.31	0.02	0.01	0.08	-0.00666667	0.04	0.025	0.035	0.01	0	0.04	0.03	0.01			168	-0.0769231	-0.133333	-0.0666667	-0.2	-0.2	-0.0666667	-0.117647	0	-0.153846	-0.125	-0.153846	-0.117647	-0.0588235	-0.0769231
	167.31	0.025	0.012	0.0933333	0	0.05	0.03	0.04	0.015	0.005	0.05	0.03	0.01			169	-0.0769231	-0.0666667	-0.0666667	-0.2	-0.2	-0.0666667	-0.117647	0	-0.153846	-0.125	-0.153846	-0.117647	-0.0588235	-0.0769231
	168.31	0.025	0.012	0.08	0	0.04	0.025	0.035	0.01	0.005	0.045	0.03	0.01			170	-0.0769231	-0.0666667	-0.0666667	-0.2	-0.2	-0.0666667	-0.117647	0	-0.153846	-0.125	-0.153846	-0.117647	-0.0588235	-0.0769231
	169.31	0.025	0.012	0.08	0	0.05	0.03	0.04	0.01	0.005	0.045	0.03	0.01			171	-0.0769231	-0.0666667	0	-0.2	-0.2	-0.0666667	-0.0588235	0	-0.153846	-0.125	-0.153846	-0.117647	-0.0588235	-0.0769231
	170.31	0.025	0.012	0.08	0	0.05	0.03	0.04	0.01	0.005	0.045	0.03	0.01			172	-0.0769231	-0.133333	-0.0666667	-0.2	-0.133333	-0.0666667	-0.117647	0	-0.153846	-0.125	-0.153846	-0.117647	-0.0588235	-0.0769231
	171.31	0.025	0.012	0.0866667	0	0.05	0.03	0.04	0.01	0.005	0.05	0.035	0.01			173	-0.0769231	-0.0666667	-0.0666667	-0.2	-0.2	-0.0666667	-0.117647	0	-0.153846	-0.125	-0.153846	-0.117647	-0.0588235	-0.0769231
	172.31	0.025	0.012	0.08	0	0.05	0.03	0.04	0.01	0	0.045	0.03	0.01			174	-0.0769231	-0.133333	-0.0666667	-0.2	-0.2	-0.0666667	-0.117647	0	-0.153846	-0.125	-0.153846	-0.117647	-0.117647	-0.0769231
	173.31	0.025	0.012	0.0866667	0	0.05	0.03	0.04	0.01	0.005	0.05	0.035	0.01			175	-0.0769231	-0.0666667	0	-0.2	-0.133333	-0.0666667	-0.117647	0	-0.153846	-0.125	-0.153846	-0.117647	-0.0588235	-0.0769231
	174.31	0.025	0.012	0.0866667	0	0.05	0.03	0.04	0.015	0.005	0.05	0.035	0.01			176	-0.0769231	-0.133333	0	-0.2	-0.2	-0.0666667	-0.0588235	0	-0.153846	-0.125	-0.153846	-0.117647	-0.0588235	-0.0769231
	175.31	0.025	0.012	0.0866667	0	0.05	0.03	0.04	0.01	0.005	0.05	0.035	0.01			177	-0.0769231	-0.133333	0	-0.2	-0.2	-0.0666667	-0.117647	0	-0.153846	-0.125	-0.153846	-0.117647	-0.0588235	-0.0769231
	176.31	0.025	0.014	0.0866667	0	0.05	0.03	0.045	0.015	0.005	0.05	0.035	0.0133333			178	-0.0769231	-0.0666667	0	-0.2	-0.133333	-0.0666667	-0.0588235	0	-0.153846	-0.125	-0.153846	-0.117647	-0.0588235	-0.0769231
	177.31	0.025	0.014	0.0933333	0	0.05	0.035	0.045	0.01	0.005	0.055	0.035	0.0133333			179	-0.0769231	-0.133333	-0.0666667	-0.2	-0.2	-0.133333	-0.117647	0	-0.153846	-0.125	-0.153846	-0.117647	-0.117647	-0.0769231
	178.31	0.03	0.014	0.1	0	0.06	0.035	0.045	0.015	0.005	0.055	0.04	0.0133333			180	-0.0769231	-0.0666667	0	-0.2	-0.133333	-0.0666667	-0.117647	0	-0.153846	-0.125	-0.153846	-0.117647	-0.0588235	-0.0769231
	179.31	0.025	0.012	0.08	0	0.05	0.03	0.045	0.01	0.005	0.05	0.035	0.0133333			181	-0.0769231	-0.133333	0	-0.2	-0.133333	-0.133333	-0.117647	0	-0.153846	-0.0625	-0.153846	-0.117647	-0.0588235	-0.0769231
	180.31	0.03	0.014	0.0933333	0	0.06	0.035	0.045	0.015	0.005	0.055	0.04	0.0133333			182	-0.0769231	-0.133333	-0.0666667	-0.2	-0.2	-0.133333	-0.117647	0	-0.153846	-0.0625	-0.153846	-0.117647	-0.0588235	-0.0769231
	181.31	0.025	0.012	0.08	0	0.05	0.035	0.045	0.01	0.005	0.05	0.035	0.0133333			183	-0.0769231	-0.133333	-0.0666667	-0.2	-0.2	-0.133333	-0.117647	0	-0.153846	-0.0625	-0.153846	-0.117647	-0.117647	-0.0769231
	182.31	0.03	0.014	0.0933333	0.00666667	0.06	0.035	0.05	0.015	0.005	0.055	0.04	0.0133333			184	-0.0769231	-0.133333	-0.0666667	-0.2	-0.2	-0.133333	-0.117647	0	-0.153846	-0.0625	-0.153846	-0.117647	-0.0588235	-0.0769231
	183.31	0.03	0.014	0.0933333	0.00666667	0.06	0.04	0.05	0.015	0.005	0.055	0.04	0.0133333			185	-0.0769231	-0.133333	-0.0666667	-0.2	-0.2	-0.133333	-0.117647	-0.0588235	-0.153846	-0.0625	-0.153846	-0.117647	-0.117647	-0.0769231
	184.31	0.03	0.014	0.0933333	0.00666667	0.06	0.035	0.05	0.015	0.005	0.055	0.04	0.0166667			186	-0.0769231	-0.0666667	0	-0.2	-0.2	-0.133333	-0.117647	-0.0588235	-0.153846	-0.0625	-0.153846	-0.117647	-0.117647	-0.0769231
	185.31	0.035	0.016	0.1	0.00666667	0.06	0.04	0.055	0.015	0.01	0.06	0.045	0.0166667			187	-0.0769231	-0.133333	-0.0666667	-0.2	-0.2	-0.133333	-0.117647	-0.0588235	-0.153846	-0.0625	-0.153846	-0.117647	-0.117647	-0.153846
	186.31	0.03	0.014	0.0933333	0.00666667	0.06	0.04	0.05	0.015	0.005	0.06	0.045	0.0166667			188	-0.0769231	-0.133333	-0.0666667	-0.2	-0.2	-0.133333	-0.117647	-0.0588235	-0.153846	-0.125	-0.153846	-0.117647	-0.117647	-0.153846
	187.31	0.03	0.016	0.1	0.00666667	0.06	0.04	0.05	0.015	0.005	0.06	0.045	0.0166667			189	-0.0769231	-0.133333	-0.0666667	-0.2	-0.2	-0.133333	-0.117647	-0.0588235	-0.153846	-0.0625	-0.153846	-0.117647	-0.117647	-0.153846
	188.31	0.03	0.014	0.0933333	0.00666667	0.06	0.035	0.05	0.015	0.005	0.055	0.04	0.0166667			190	-0.0769231	-0.133333	-0.0666667	-0.2	-0.2	-0.133333	-0.117647	-0.0588235	-0.153846	-0.0625	-0.153846	-0.117647	-0.117647	-0.0769231
	189.31	0.035	0.016	0.0933333	0.00666667	0.06	0.04	0.05	0.015	0.01	0.06	0.045	0.0166667			191	-0.0769231	-0.133333	-0.0666667	-0.2	-0.2	-0.133333	-0.117647	-0.0588235	-0.153846	-0.0625	-0.153846	-0.117647	-0.117647	-0.0769231
	190.31	0.035	0.016	0.1	0.00666667	0.06	0.04	0.055	0.015	0.01	0.06	0.045	0.0166667			192	-0.0769231	-0.133333	-0.0666667	-0.2	-0.2	-0.133333	-0.117647	-0.0588235	-0.153846	-0.0625	-0.153846	-0.117647	-0.117647	-0.0769231
	191.31	0.035	0.016	0.1	0.00666667	0.07	0.045	0.055	0.015	0.01	0.06	0.045	0.0166667			193	-0.0769231	-0.133333	-0.0666667	-0.2	-0.2	-0.133333	-0.117647	-0.0588235	-0.153846	-0.0625	-0.153846	-0.117647	-0.117647	-0.0769231
	192.31	0.035	0.016	0.1	0.00666667	0.07	0.045	0.055	0.015	0.01	0.065	0.045	0.02			194	-0.0769231	-0.133333	0	-0.2	-0.2	-0.133333	-0.117647	-0.0588235	-0.153846	-0.0625	-0.153846	-0.117647	-0.117647	-0.0769231
	193.31	0.035	0.016	0.1	0.0133333	0.07	0.045	0.055	0.015	0.01	0.065	0.045	0.02			195	-0.0769231	-0.133333	-0.0666667	-0.2	-0.2	-0.133333	-0.117647	-0.0588235	-0.153846	-0.0625	-0.153846	-0.117647	-0.117647	-0.0769231
	194.31	0.035	0.016	0.1	0.0133333	0.07	0.045	0.055	0.015	0.01	0.065	0.045	0.02			196	-0.0769231	-0.133333	0	-0.2	-0.2	-0.133333	-0.117647	-0.0588235	-0.153846	-0.0625	-0.153846	-0.117647	-0.117647	-0.0769231
	195.31	0.035	0.016	0.1	0.0133333	0.07	0.045	0.055	0.015	0.01	0.065	0.05	0.02			197	-0.0769231	-0.133333	0	-0.2	-0.2	-0.133333	-0.117647	-0.0588235	-0.153846	-0.0625	-0.153846	-0.117647	-0.117647	-0.0769231
	196.31	0.035	0.016	0.1	0.0133333	0.07	0.045	0.055	0.015	0.01	0.065	0.05	0.02			198	-0.0769231	-0.133333	0	-0.2	-0.2	-0.133333	-0.117647	-0.0588235	-0.153846	-0.0625	-0.0769231	-0.117647	-0.117647	-0.0769231
	197.31	0.035	0.016	0.1	0.0133333	0.07	0.05	0.055	0.02	0.01	0.065	0.05	0.02			199	-0.0769231	-0.133333	0	-0.2	-0.2	-0.133333	-0.117647	-0.0588235	-0.153846	-0.0625	-0.0769231	-0.117647	-0.117647	-0.0769231
	198.31	0.035	0.016	0.1	0.0133333	0.07	0.05	0.055	0.015	0.01	0.065	0.05	0.02			200	-0.0769231	-0.133333	0	-0.2	-0.2	-0.133333	-0.117647	-0.0588235	-0.153846	-0.0625	-0.0769231	-0.117647	-0.117647	-0.0769231
	199.31	0.035	0.018	0.1	0.0133333	0.07	0.05	0.055	0.015	0.01	0.065	0.05	0.02			201	-0.0769231	-0.133333	0	-0.2	-0.2	-0.133333	-0.117647	-0.0588235	-0.153846	-0.0625	-0.0769231	-0.0588235	-0.117647	-0.0769231
	200.31	0.035	0.018	0.1	0.0133333	0.07	0.05	0.055	0.02	0.01	0.065	0.05	0.02			202	-0.0769231	-0.133333	0	-0.2	-0.2	-0.133333	-0.117647	-0.0588235	-0.153846	-0.0625	-0.0769231	-0.117647	-0.117647	-0.0769231
	201.31	0.035	0.018	0.1	0.0133333	0.08	0.05	0.055	0.02	0.01	0.07	0.05	0.02			203	-0.0769231	-0.133333	0	-0.2	-0.2	-0.133333	-0.117647	-0.0588235	-0.153846	-0.0625	-0.0769231	-0.117647	-0.117647	-0.0769231
	202.31	0.04	0.018	0.1	0.0133333	0.08	0.055	0.06	0.02	0.01	0.07	0.05	0.0233333			204	-0.0769231	-0.133333	0	-0.2	-0.2	-0.133333	-0.117647	-0.0588235	-0.153846	-0.0625	-0.0769231	-0.0588235	-0.0588235	-0.0769231
	203.31	0.04	0.018	0.106667	0.0133333	0.08	0.055	0.06	0.02	0.01	0.07	0.055	0.0233333			205	-0.0769231	-0.0666667	0	-0.2	-0.2	-0.133333	-0.117647	-0.0588235	-0.153846	-0.0625	-0.0769231	-0.117647	-0.0588235	-0.0769231
	204.31	0.04	0.018	0.106667	0.0133333	0.08	0.055	0.06	0.02	0.01	0.07	0.055	0.0233333			206	-0.0769231	-0.133333	0	-0.2	-0.2	-0.133333	-0.117647	-0.0588235	-0.153846	-0.0625	-0.0769231	-0.0588235	-0.0588235	-0.0769231
	205.31	0.04	0.018	0.106667	0.0133333	0.08	0.055	0.06	0.02	0.01	0.07	0.055	0.0233333			207	-0.0769231	-0.133333	0	-0.2	-0.2	-0.133333	-0.0588235	-0.0588235	-0.153846	-0.0625	-0.0769231	-0.0588235	-0.0588235	-0.0769231
	206.31	0.04	0.018	0.113333	0.02	0.08	0.055	0.06	0.02	0.01	0.075	0.055	0.0233333			208	-0.0769231	-0.133333	0	-0.2	-0.2	-0.133333	-0.0588235	-0.0588235	-0.153846	-0.0625	-0.0769231	-0.0588235	-0.0588235	-0.0769231
	207.31	0.04	0.018	0.106667	0.02	0.08	0.06	0.06	0.02	0.01	0.075	0.055	0.0233333			209	-0.0769231	-0.133333	0	-0.2	-0.2	-0.133333	-0.0588235	-0.0588235	-0.153846	0	-0.0769231	-0.0588235	-0.0588235	-0.0769231
	208.31	0.04	0.018	0.106667	0.02	0.09	0.06	0.06	0.02	0.01	0.075	0.055	0.0233333			210	0	-0.133333	0	-0.2	-0.2	-0.133333	-0.0588235	-0.0588235	-0.153846	0	-0.0769231	-0.0588235	-0.0588235	-0.0769231
	209.31	0.04	0.018	0.1	0.02	0.09	0.06	0.06	0.02	0.01	0.075	0.055	0.0233333			211	0	-0.133333	0	-0.2	-0.2	-0.133333	-0.0588235	-0.0588235	-0.153846	0	-0.0769231	-0.0588235	-0.0588235	-0.0769231
	210.31	0.04	0.018	0.106667	0.02	0.09	0.06	0.06	0.02	0.015	0.075	0.055	0.0233333			212	-0.0769231	-0.133333	0	-0.2	-0.2	-0.133333	-0.0588235	-0.0588235	-0.153846	0	-0.0769231	-0.0588235	-0.0588235	-0.0769231
	211.31	0.04	0.02	0.106667	0.02	0.09	0.06	0.06	0.02	0.015	0.075	0.055	0.0233333			213	0	-0.133333	0	-0.2	-0.2	-0.133333	-0.0588235	-0.0588235	-0.153846	0	-0.0769231	-0.0588235	-0.0588235	-0.0769231
	212.31	0.04	0.02	0.106667	0.02	0.09	0.065	0.06	0.02	0.015	0.075	0.06	0.0233333			214	-0.0769231	-0.0666667	0	-0.2	-0.2	-0.133333	-0.0588235	0	-0.0769231	0	-0.0769231	-0.0588235	-0.0588235	-0.0769231
	213.31	0.045	0.02	0.106667	0.02	0.09	0.065	0.06	0.02	0.015	0.075	0.06	0.0233333			215	0	-0.133333	0	-0.2	-0.2	-0.0666667	-0.0588235	0	-0.153846	0	-0.0769231	-0.0588235	-0.0588235	-0.0769231
	214.31	0.045	0.02	0.113333	0.02	0.09	0.065	0.065	0.02	0.015	0.075	0.06	0.0233333			216	0	-0.0666667	0	-0.2	-0.2	-0.0666667	-0.0588235	0	-0.153846	0	-0.0769231	-0.0588235	-0.0588235	-0.0769231
	215.31	0.045	0.02	0.106667	0.02	0.09	0.065	0.065	0.02	0.015	0.08	0.06	0.0266667			217	0	-0.133333	0	-0.2	-0.2	-0.0666667	-0.0588235	0	-0.0769231	0	-0.0769231	-0.0588235	-0.0588235	-0.0769231
	216.31	0.045	0.02	0.106667	0.02	0.09	0.065	0.065	0.02	0.015	0.08	0.06	0.0266667			218	0	-0.133333	-0.0666667	-0.2	-0.2	-0.0666667	-0.0588235	0	-0.153846	0	-0.0769231	-0.0588235	-0.0588235	-0.0769231
	217.31	0.045	0.02	0.106667	0.0266667	0.1	0.065	0.065	0.02	0.015	0.08	0.06	0.0266667			219	0	-0.133333	-0.0666667	-0.2	-0.2	-0.0666667	-0.0588235	0	-0.153846	0	-0.0769231	-0.0588235	-0.0588235	-0.0769231
	218.31	0.045	0.02	0.113333	0.02	0.1	0.065	0.065	0.02	0.015	0.08	0.06	0.0266667			220	-0.0769231	-0.133333	-0.0666667	-0.2	-0.2	-0.0666667	-0.0588235	0	-0.153846	0	-0.0769231	-0.0588235	-0.0588235	-0.0769231
	219.31	0.045	0.02	0.106667	0.0266667	0.1	0.07	0.065	0.02	0.015	0.08	0.06	0.0266667			221	-0.0769231	-0.133333	-0.0666667	-0.2	-0.2	-0.0666667	-0.0588235	0	-0.153846	0	-0.0769231	-0.0588235	-0.0588235	-0.0769231
	220.31	0.045	0.02	0.106667	0.0266667	0.1	0.075	0.065	0.02	0.02	0.08	0.06	0.0266667			222	-0.0769231	-0.133333	-0.0666667	-0.2	-0.266667	-0.0666667	-0.0588235	0	-0.153846	0	-0.0769231	-0.0588235	-0.0588235	-0.0769231
	221.31	0.045	0.02	0.106667	0.0266667	0.1	0.07	0.065	0.02	0.015	0.08	0.06	0.0266667			223	0	-0.133333	-0.0666667	-0.2	-0.2	-0.0666667	0	0	-0.0769231	0	-0.0769231	-0.0588235	0	-0.0769231
	222.31	0.045	0.022	0.113333	0.0266667	0.1	0.07	0.065	0.025	0.015	0.08	0.065	0.0266667			224	0	-0.133333	-0.0666667	-0.2	-0.2	-0.0666667	0	0	-0.153846	0	-0.0769231	-0.0588235	0	-0.0769231
	223.32	0.045	0.02	0.106667	0.0266667	0.1	0.075	0.065	0.025	0.015	0.08	0.065	0.0266667			225	0	-0.133333	-0.0666667	-0.2	-0.2	-0.0666667	0	0	-0.153846	0	-0.0769231	-0.0588235	0	-0.0769231
	224.32	0.045	0.02	0.106667	0.02	0.1	0.075	0.065	0.02	0.015	0.08	0.06	0.0266667			226	-0.0769231	-0.133333	-0.0666667	-0.2	-0.2	-0.0666667	-0.0588235	0	-0.153846	-0.0625	-0.0769231	-0.0588235	-0.0588235	-0.0769231
	225.32	0.045	0.022	0.106667	0.0266667	0.1	0.075	0.065	0.02	0.02	0.08	0.065	0.03			227	-0.0769231	-0.133333	-0.0666667	-0.2	-0.2	-0.0666667	-0.0588235	0	-0.153846	0	-0.0769231	-0.0588235	-0.0588235	-0.0769231
	226.32	0.045	0.022	0.106667	0.0266667	0.1	0.075	0.065	0.02	0.015	0.08	0.065	0.03			228	0	-0.133333	-0.0666667	-0.2	-0.2	0	0	0	-0.153846	0	-0.0769231	0	0	-0.0769231
	227.32	0.05	0.022	0.113333	0.0266667	0.11	0.08	0.065	0.025	0.02	0.085	0.065	0.03			229	-0.0769231	-0.133333	-0.0666667	-0.2	-0.2	-0.0666667	0	0	-0.153846	0	-0.0769231	-0.0588235	-0.0588235	-0.0769231
	228.32	0.05	0.022	0.113333	0.0266667	0.11	0.075	0.065	0.025	0.02	0.085	0.065	0.03			230	-0.0769231	-0.133333	-0.0666667	-0.2	-0.2	0	0	0	-0.153846	0	-0.0769231	-0.0588235	-0.0588235	-0.0769231
	229.32	0.05	0.022	0.113333	0.0266667	0.11	0.08	0.065	0.025	0.02	0.085	0.065	0.03			231	-0.0769231	-0.133333	-0.0666667	-0.2	-0.2	0	0	0	-0.153846	0	-0.0769231	-0.0588235	-0.0588235	-0.0769231
	230.32	0.05	0.022	0.113333	0.0266667	0.11	0.08	0.065	0.025	0.02	0.085	0.065	0.0333333			232	-0.0769231	-0.133333	-0.0666667	-0.2	-0.2	0	-0.0588235	0	-0.153846	0	-0.0769231	-0.0588235	-0.0588235	-0.0769231
	231.32	0.05	0.022	0.113333	0.0266667	0.11	0.08	0.065	0.025	0.02	0.085	0.065	0.0333333			233	-0.0769231	-0.133333	-0.0666667	-0.2	-0.2	0	-0.0588235	0	-0.153846	0	-0.0769231	-0.0588235	-0.0588235	-0.0769231
	232.32	0.05	0.022	0.113333	0.0333333	0.11	0.08	0.07	0.025	0.02	0.085	0.07	0.0333333			234	-0.0769231	-0.133333	-0.0666667	-0.2	-0.2	0	-0.0588235	0	-0.153846	0	-0.0769231	-0.0588235	-0.0588235	-0.0769231
	233.32	0.05	0.022	0.106667	0.0333333	0.11	0.08	0.065	0.025	0.02	0.085	0.07	0.0333333			235	-0.0769231	-0.133333	-0.0666667	-0.2	-0.2	0	0	0	-0.153846	0	0	-0.0588235	-0.0588235	-0.0769231
	234.32	0.05	0.022	0.113333	0.0333333	0.11	0.085	0.07	0.025	0.02	0.09	0.07	0.0333333			236	-0.0769231	-0.133333	-0.0666667	-0.2	-0.2	0	0	0	-0.153846	0.0625	0	-0.0588235	-0.0588235	-0.0769231
	235.32	0.05	0.022	0.106667	0.0333333	0.11	0.085	0.065	0.025	0.02	0.085	0.07	0.0333333			237	-0.0769231	-0.133333	-0.0666667	-0.2	-0.2	0	0	0	-0.153846	0.0625	0	-0.0588235	-0.0588235	-0.0769231
	236.32	0.05	0.024	0.113333	0.0333333	0.11	0.085	0.07	0.025	0.02	0.09	0.07	0.0333333			238	-0.0769231	-0.133333	-0.0666667	-0.2	-0.2	0	0	0	-0.153846	0.0625	0	-0.0588235	-0.0588235	-0.0769231
	237.32	0.055	0.024	0.12	0.0333333	0.12	0.085	0.07	0.03	0.025	0.09	0.075	0.0366667			239	-0.0769231	-0.133333	-0.0666667	-0.2	-0.2	0	0	0	-0.153846	0.0625	0	-0.0588235	-0.0588235	-0.0769231
	238.32	0.055	0.024	0.12	0.0333333	0.12	0.09	0.07	0.03	0.025	0.095	0.075	0.0366667			240	-0.0769231	-0.133333	-0.0666667	-0.2	-0.2	0	0	0	-0.153846	0.0625	0	-0.0588235	-0.0588235	-0.0769231
	239.32	0.05	0.024	0.113333	0.0333333	0.12	0.085	0.07	0.025	0.02	0.09	0.07	0.0366667			241	-0.0769231	-0.133333	-0.0666667	-0.2	-0.2	0	0	0	-0.153846	0.0625	0	-0.0588235	-0.0588235	-0.0769231
	240.32	0.05	0.024	0.113333	0.0333333	0.12	0.085	0.07	0.025	0.02	0.09	0.07	0.0366667			242	-0.0769231	-0.133333	-0.0666667	-0.2	-0.2	0	0	0	-0.153846	0.125	0	-0.0588235	-0.0588235	-0.0769231
	241.32	0.05	0.024	0.106667	0.0333333	0.12	0.09	0.07	0.025	0.025	0.09	0.07	0.0366667			243	-0.0769231	-0.133333	-0.0666667	-0.2	-0.2	0	0	0	-0.153846	0.125	0	-0.0588235	-0.0588235	-0.0769231
	242.32	0.055	0.024	0.113333	0.04	0.12	0.09	0.07	0.03	0.025	0.095	0.075	0.0366667			244	-0.0769231	-0.133333	-0.0666667	-0.2	-0.2	0	0	0	-0.153846	0.125	0	-0.117647	-0.0588235	-0.0769231
	243.32	0.055	0.026	0.12	0.04	0.12	0.095	0.07	0.03	0.025	0.1	0.075	0.0366667			245	-0.0769231	-0.133333	-0.0666667	-0.2	-0.2	-0.0666667	0	0	-0.153846	0.1875	0	-0.117647	-0.0588235	-0.0769231
	244.32	0.055	0.024	0.113333	0.04	0.12	0.095	0.07	0.03	0.025	0.095	0.075	0.0366667			246	-0.0769231	-0.133333	-0.0666667	-0.2	-0.2	0	0	0	-0.153846	0.1875	0	-0.0588235	-0.0588235	-0.0769231
	245.32	0.055	0.024	0.113333	0.04	0.12	0.09	0.065	0.025	0.025	0.09	0.075	0.0366667			247	-0.0769231	-0.133333	-0.0666667	-0.2	-0.2	0	0	0	-0.153846	0.1875	0.0769231	-0.0588235	-0.0588235	-0.0769231
	246.32	0.055	0.024	0.113333	0.04	0.12	0.09	0.065	0.03	0.025	0.09	0.075	0.0366667			248	-0.0769231	-0.133333	-0.0666667	-0.2	-0.133333	-0.0666667	0	0	-0.153846	0.1875	0.0769231	-0.0588235	-0.0588235	-0.0769231
	247.32	0.055	0.024	0.113333	0.04	0.12	0.09	0.07	0.03	0.025	0.09	0.075	0.0366667			249	-0.0769231	-0.133333	-0.0666667	-0.2	-0.133333	-0.0666667	0	0	-0.153846	0.25	0.0769231	-0.0588235	-0.0588235	-0.0769231
	248.32	0.055	0.024	0.113333	0.04	0.12	0.09	0.065	0.025	0.025	0.095	0.075	0.04			250	-0.0769231	-0.133333	-0.0666667	-0.2	-0.2	-0.0666667	0	0	-0.153846	0.25	0.0769231	-0.0588235	-0.0588235	-0.0769231
	249.32	0.055	0.024	0.106667	0.04	0.12	0.095	0.07	0.025	0.025	0.09	0.075	0.04			251	-0.0769231	-0.133333	-0.0666667	-0.2	-0.133333	-0.0666667	0	0	-0.153846	0.25	0.153846	-0.0588235	-0.0588235	-0.0769231
	250.32	0.055	0.024	0.106667	0.04	0.12	0.1	0.07	0.025	0.025	0.095	0.075	0.04			252	-0.0769231	-0.133333	-0.0666667	-0.2	-0.133333	-0.0666667	0	0	-0.153846	0.3125	0.153846	-0.0588235	-0.0588235	-0.0769231
	251.32	0.05	0.024	0.1	0.04	0.12	0.09	0.065	0.025	0.025	0.09	0.075	0.0366667			253	-0.0769231	-0.133333	-0.0666667	-0.2	-0.2	-0.0666667	0	0	-0.153846	0.3125	0.0769231	-0.117647	-0.117647	-0.0769231
	252.32	0.055	0.026	0.113333	0.04	0.12	0.095	0.07	0.03	0.025	0.095	0.08	0.04			254	-0.0769231	-0.133333	-0.0666667	-0.2	-0.2	-0.0666667	-0.0588235	0	-0.153846	0.3125	0.153846	-0.117647	-0.117647	-0.0769231
	253.32	0.055	0.026	0.113333	0.04	0.13	0.095	0.07	0.03	0.025	0.095	0.075	0.04			255	-0.0769231	-0.133333	-0.0666667	-0.2	-0.133333	-0.0666667	0	0	-0.153846	0.375	0.153846	-0.0588235	-0.0588235	-0.0769231
	254.32	0.055	0.026	0.113333	0.04	0.13	0.1	0.07	0.03	0.025	0.095	0.08	0.04			256	-0.0769231	-0.133333	-0.0666667	-0.2	-0.2	-0.0666667	-0.0588235	0	-0.153846	0.375	0.153846	-0.117647	-0.117647	-0.0769231
	255.32	0.055	0.026	0.113333	0.04	0.13	0.095	0.07	0.03	0.03	0.095	0.08	0.04			257	-0.0769231	-0.133333	-0.0666667	-0.2	-0.2	-0.0666667	0	0	-0.153846	0.375	0.153846	-0.117647	-0.117647	-0.0769231
	256.32	0.055	0.026	0.113333	0.0466667	0.13	0.1	0.07	0.03	0.03	0.095	0.08	0.04			258	-0.0769231	-0.0666667	-0.0666667	-0.2	-0.133333	-0.0666667	0	0	-0.153846	0.375	0.153846	-0.0588235	-0.0588235	-0.0769231
	257.32	0.055	0.026	0.113333	0.04	0.13	0.1	0.07	0.03	0.03	0.1	0.08	0.0433333			259	-0.0769231	-0.133333	-0.0666667	-0.2	-0.2	-0.0666667	-0.0588235	0	-0.153846	0.375	0.153846	-0.117647	-0.117647	-0.0769231
	258.32	0.055	0.026	0.113333	0.0466667	0.13	0.1	0.07	0.03	0.03	0.1	0.08	0.0433333			260	-0.0769231	-0.133333	-0.0666667	-0.2	-0.2	-0.0666667	-0.0588235	0	-0.153846	0.375	0.153846	-0.0588235	-0.117647	-0.0769231
	259.32	0.055	0.026	0.1	0.0466667	0.13	0.1	0.065	0.03	0.03	0.095	0.08	0.0433333			261	-0.0769231	-0.133333	-0.0666667	-0.2	-0.2	-0.0666667	-0.0588235	0	-0.153846	0.375	0.153846	-0.0588235	-0.117647	-0.0769231
	260.32	0.055	0.026	0.1	0.04	0.13	0.095	0.065	0.03	0.03	0.09	0.08	0.0433333			262	-0.0769231	-0.133333	-0.0666667	-0.2	-0.2	-0.0666667	0	0	-0.153846	0.375	0.153846	-0.0588235	-0.117647	-0.0769231
	261.32	0.055	0.026	0.106667	0.0466667	0.13	0.1	0.07	0.03	0.03	0.095	0.08	0.0433333			263	-0.0769231	-0.133333	-0.0666667	-0.2	-0.2	-0.0666667	-0.0588235	0	-0.153846	0.375	0.153846	-0.0588235	-0.0588235	-0.0769231
	262.32	0.055	0.026	0.106667	0.0466667	0.13	0.1	0.065	0.03	0.03	0.095	0.08	0.0433333			264	-0.0769231	-0.133333	-0.0666667	-0.2	-0.2	-0.0666667	0	0	-0.153846	0.375	0.153846	-0.0588235	-0.117647	-0.0769231
	263.32	0.055	0.026	0.106667	0.0466667	0.13	0.1	0.07	0.03	0.03	0.1	0.085	0.0433333			265	-0.0769231	-0.133333	-0.0666667	-0.2	-0.2	-0.0666667	-0.0588235	-0.0588235	-0.153846	0.375	0.153846	-0.0588235	-0.117647	-0.0769231
	264.32	0.055	0.026	0.106667	0.0466667	0.13	0.1	0.065	0.03	0.03	0.095	0.08	0.0433333			266	-0.0769231	-0.133333	-0.0666667	-0.2	-0.2	-0.0666667	0	0	-0.153846	0.375	0.153846	-0.0588235	-0.117647	-0.0769231
	265.32	0.055	0.026	0.106667	0.04	0.13	0.095	0.065	0.025	0.025	0.09	0.08	0.04			267	-0.0769231	-0.133333	-0.0666667	-0.2	-0.2	-0.0666667	0	0	-0.153846	0.375	0.153846	-0.0588235	-0.0588235	-0.0769231
	266.32	0.055	0.026	0.1	0.0466667	0.13	0.1	0.065	0.03	0.03	0.095	0.08	0.0433333			268	-0.0769231	-0.133333	-0.0666667	-0.2	-0.133333	-0.0666667	0	0	-0.153846	0.375	0.153846	-0.0588235	-0.0588235	-0.0769231
	267.35	0.055	0.026	0.106667	0.0466667	0.13	0.1	0.065	0.03	0.03	0.095	0.08	0.0433333			269	-0.0769231	-0.133333	0	-0.2	-0.2	-0.0666667	0	0	-0.153846	0.375	0.153846	-0.0588235	-0.0588235	-0.0769231
	268.35	0.06	0.028	0.12	0.0466667	0.14	0.105	0.07	0.03	0.035	0.1	0.085	0.0466667			270	-0.0769231	-0.133333	0	-0.2	-0.133333	-0.0666667	0	0	-0.153846	0.375	0.153846	-0.0588235	-0.0588235	-0.0769231
	269.35	0.06	0.028	0.113333	0.0533333	0.14	0.105	0.07	0.03	0.035	0.1	0.085	0.0466667			271	-0.0769231	-0.133333	0	-0.2	-0.133333	-0.0666667	0	0	-0.153846	0.375	0.153846	-0.0588235	-0.0588235	-0.0769231
	270.35	0.06	0.028	0.12	0.0533333	0.14	0.11	0.07	0.035	0.035	0.105	0.09	0.0466667			272	-0.0769231	-0.133333	0	-0.2	-0.133333	-0.0666667	0	0	-0.153846	0.375	0.153846	-0.0588235	-0.0588235	-0.0769231
	271.35	0.055	0.026	0.1	0.0466667	0.13	0.105	0.065	0.03	0.03	0.095	0.08	0.0466667			273	-0.0769231	-0.133333	0	-0.2	-0.133333	-0.0666667	0	0	-0.153846	0.375	0.153846	-0.0588235	-0.0588235	-0.0769231
	272.35	0.065	0.03	0.12	0.0533333	0.15	0.115	0.07	0.035	0.035	0.11	0.09	0.05			274	-0.0769231	-0.133333	0	-0.2	-0.133333	-0.0666667	0	0	-0.153846	0.375	0.153846	-0.0588235	-0.0588235	-0.0769231
	273.35	0.055	0.026	0.1	0.0466667	0.13	0.1	0.06	0.025	0.03	0.09	0.08	0.0433333			275	-0.0769231	-0.133333	0	-0.2	-0.133333	-0.0666667	0	0	-0.153846	0.375	0.153846	-0.0588235	-0.0588235	-0.0769231
	274.35	0.055	0.028	0.106667	0.0466667	0.14	0.105	0.065	0.03	0.03	0.095	0.08	0.0466667			276	0	-0.0666667	0	-0.2	-0.133333	-0.0666667	0	0	-0.153846	0.375	0.153846	-0.0588235	-0.0588235	-0.0769231
	275.35	0.06	0.03	0.113333	0.0533333	0.14	0.115	0.07	0.03	0.035	0.105	0.085	0.05			277	0	-0.133333	0	-0.2	-0.133333	-0.0666667	0	0	-0.0769231	0.375	0.153846	-0.0588235	-0.0588235	-0.0769231
	276.35	0.06	0.028	0.113333	0.0533333	0.14	0.11	0.07	0.035	0.035	0.1	0.085	0.05			278	0	-0.0666667	0	-0.2	-0.2	-0.0666667	0	0	-0.0769231	0.375	0.153846	-0.0588235	-0.0588235	-0.0769231
	277.35	0.055	0.028	0.106667	0.0533333	0.14	0.11	0.065	0.03	0.035	0.095	0.085	0.0466667			279	-0.0769231	-0.133333	-0.0666667	-0.2	-0.2	-0.0666667	0	0	-0.153846	0.375	0.153846	-0.0588235	-0.0588235	-0.0769231
	278.35	0.06	0.028	0.106667	0.0533333	0.14	0.11	0.07	0.03	0.035	0.1	0.085	0.05			280	0	-0.0666667	0	-0.2	-0.133333	-0.0666667	0	0	-0.0769231	0.375	0.153846	-0.0588235	-0.0588235	-0.0769231
	279.35	0.06	0.03	0.113333	0.0533333	0.14	0.11	0.065	0.03	0.035	0.1	0.085	0.05			281	-0.0769231	-0.133333	0	-0.2	-0.2	-0.0666667	0	0	-0.153846	0.375	0.153846	-0.0588235	-0.0588235	-0.0769231
	280.35	0.06	0.03	0.106667	0.0533333	0.14	0.11	0.07	0.03	0.035	0.1	0.085	0.05			282	-0.0769231	-0.133333	-0.0666667	-0.2	-0.2	-0.0666667	0	0	-0.153846	0.375	0.153846	-0.0588235	-0.0588235	-0.0769231
	281.35	0.06	0.028	0.113333	0.0533333	0.14	0.11	0.065	0.03	0.035	0.1	0.085	0.05			283	-0.0769231	-0.133333	0	-0.2	-0.2	-0.0666667	0	0	-0.153846	0.375	0.153846	-0.0588235	-0.0588235	-0.0769231
	282.35	0.06	0.03	0.12	0.06	0.15	0.115	0.065	0.03	0.04	0.1	0.085	0.05			284	-0.0769231	-0.133333	-0.0666667	-0.2	-0.2	-0.0666667	0	0	-0.153846	0.375	0.153846	-0.0588235	-0.0588235	-0.0769231
	283.35	0.06	0.028	0.106667	0.0533333	0.14	0.11	0.065	0.03	0.035	0.095	0.085	0.05			285	-0.0769231	-0.133333	0	-0.2	-0.2	-0.0666667	0	0	-0.153846	0.375	0.153846	-0.0588235	-0.0588235	-0.0769231
	284.35	0.06	0.028	0.106667	0.0533333	0.14	0.11	0.065	0.03	0.035	0.095	0.085	0.05			286	-0.0769231	-0.133333	0	-0.2	-0.2	-0.0666667	0	0	-0.153846	0.375	0.153846	-0.0588235	-0.0588235	-0.0769231
	285.35	0.06	0.03	0.106667	0.06	0.14	0.11	0.065	0.03	0.04	0.1	0.085	0.0533333			287	-0.0769231	-0.133333	0	-0.2	-0.2	-0.0666667	0	0	-0.153846	0.375	0.153846	-0.0588235	-0.0588235	-0.0769231
	286.35	0.06	0.03	0.106667	0.0533333	0.14	0.11	0.065	0.03	0.04	0.1	0.085	0.0533333			288	-0.0769231	-0.133333	-0.0666667	-0.2	-0.2	-0.0666667	0	0	-0.153846	0.375	0.153846	-0.0588235	-0.0588235	-0.0769231
	287.35	0.06	0.03	0.106667	0.06	0.15	0.115	0.07	0.03	0.04	0.1	0.09	0.0533333			289	0	-0.133333	0	-0.2	-0.2	-0.0666667	0	0	-0.153846	0.375	0.153846	-0.0588235	-0.0588235	-0.0769231
	288.35	0.06	0.03	0.106667	0.06	0.14	0.115	0.065	0.03	0.035	0.1	0.085	0.05			290	0	-0.133333	0	-0.2	-0.2	-0.0666667	0	0	-0.0769231	0.375	0.153846	-0.0588235	-0.0588235	-0.0769231
	289.35	0.06	0.03	0.106667	0.06	0.15	0.115	0.065	0.03	0.04	0.105	0.09	0.0533333			291	0	-0.133333	0	-0.2	-0.2	-0.0666667	0	0	-0.153846	0.375	0.153846	-0.0588235	-0.0588235	-0.0769231
	290.35	0.06	0.03	0.106667	0.06	0.14	0.115	0.065	0.03	0.04	0.1	0.09	0.05			292	-0.0769231	-0.133333	0	-0.2	-0.2	-0.0666667	0	0	-0.0769231	0.375	0.153846	-0.0588235	-0.0588235	-0.0769231
	291.35	0.06	0.03	0.106667	0.06	0.14	0.115	0.065	0.03	0.04	0.1	0.09	0.0533333			293	-0.0769231	-0.133333	0	-0.2	-0.2	-0.0666667	0	0	-0.153846	0.375	0.153846	-0.0588235	-0.0588235	-0.0769231
	292.35	0.05	0.03	0.0666667	0.0666667	0.15	0.125	0.06	0.04	0.05	0.11	0.09	0.06			294	-0.0769231	-0.133333	0	-0.2	-0.2	-0.0666667	0	0	-0.153846	0.375	0.153846	-0.0588235	-0.0588235	-0.0769231
	293.35	0.06	0.03	0.106667	0.06	0.14	0.105	0.065	0.025	0.035	0.1	0.09	0.05			295	0	-0.133333	0	-0.2	-0.2	-0.0666667	0	0	-0.0769231	0.375	0.153846	-0.0588235	-0.0588235	-0.0769231
	294.35	0.06	0.03	0.0866667	0.06	0.14	0.115	0.065	0.03	0.04	0.1	0.085	0.0533333			296	0	-0.133333	0	-0.2	-0.2	-0.0666667	0	0	-0.0769231	0.375	0.153846	-0.0588235	-0.0588235	-0.0769231
	295.35	0.06	0.03	0.0933333	0.0666667	0.14	0.115	0.065	0.03	0.04	0.1	0.085	0.0533333			297	-0.0769231	-0.133333	0	-0.2	-0.2	-0.0666667	0	0	-0.0769231	0.375	0.153846	-0.0588235	-0.0588235	-0.0769231
	296.35	0.06	0.03	0.0866667	0.0666667	0.14	0.115	0.065	0.03	0.04	0.1	0.09	0.0533333			298	0	-0.133333	0	-0.2	-0.2	0	0	0	-0.153846	0.375	0.153846	-0.0588235	-0.0588235	-0.0769231
	297.35	0.065	0.032	0.1	0.0666667	0.15	0.12	0.065	0.035	0.045	0.105	0.09	0.0566667			299	0	-0.133333	0	-0.2	-0.133333	-0.0666667	0	0	-0.0769231	0.375	0.153846	-0.0588235	-0.0588235	-0.0769231
	298.35	0.06	0.03	0.0933333	0.0666667	0.14	0.115	0.065	0.03	0.04	0.1	0.09	0.0533333			300	0	-0.133333	0	-0.2	-0.133333	0	0	0	-0.0769231	0.375	0.153846	-0.0588235	-0.0588235	-0.0769231
	299.35	0.06	0.03	0.0933333	0.0666667	0.14	0.115	0.065	0.03	0.04	0.1	0.09	0.0566667
	300.35	0.06	0.032	0.1	0.0733333	0.15	0.12	0.07	0.035	0.045	0.105	0.095	0.0566667
	301.35	0.065	0.032	0.1	0.0733333	0.15	0.125	0.07	0.035	0.045	0.11	0.09	0.0566667
	302.35	0.06	0.032	0.1	0.0666667	0.15	0.12	0.065	0.03	0.045	0.105	0.09	0.0566667
	303.35	0.065	0.032	0.1	0.0733333	0.15	0.125	0.07	0.035	0.045	0.105	0.095	0.0566667
	304.35	0.06	0.032	0.0933333	0.0733333	0.15	0.12	0.065	0.035	0.045	0.105	0.09	0.0566667
	305.35	0.065	0.032	0.0933333	0.0733333	0.15	0.12	0.07	0.03	0.05	0.1	0.09	0.0566667
	306.35	0.065	0.032	0.1	0.0733333	0.16	0.125	0.07	0.035	0.05	0.105	0.095	0.06
	307.35	0.06	0.032	0.0933333	0.0733333	0.15	0.12	0.065	0.03	0.045	0.1	0.09	0.0566667
	308.35	0.065	0.034	0.1	0.08	0.16	0.125	0.07	0.035	0.05	0.11	0.095	0.06
	309.35	0.065	0.034	0.1	0.0733333	0.16	0.125	0.07	0.035	0.05	0.105	0.095	0.06
	310.35	0.065	0.032	0.1	0.08	0.16	0.135	0.07	0.035	0.05	0.105	0.095	0.06
	311.62	0.065	0.034	0.1	0.08	0.16	0.13	0.07	0.035	0.05	0.105	0.09	0.06
	311.62	0.06	0.032	0.0866667	0.0733333	0.15	0.125	0.065	0.035	0.045	0.105	0.09	0.06
	312.35	0.06	0.032	0.0933333	0.08	0.15	0.125	0.07	0.035	0.045	0.105	0.09	0.06
	313.35	0.06	0.032	0.0933333	0.08	0.15	0.13	0.07	0.035	0.05	0.105	0.09	0.06
	314.35	0.06	0.032	0.0933333	0.08	0.15	0.12	0.065	0.035	0.05	0.1	0.09	0.06
	315.35	0.06	0.032	0.0933333	0.08	0.15	0.12	0.065	0.035	0.05	0.1	0.09	0.06
	316.35	0.065	0.034	0.1	0.0866667	0.16	0.135	0.07	0.04	0.055	0.11	0.095	0.0633333
	317.35	0.06	0.032	0.0866667	0.08	0.15	0.125	0.07	0.035	0.05	0.1	0.09	0.06
	318.35	0.065	0.034	0.0933333	0.0866667	0.16	0.13	0.07	0.035	0.05	0.105	0.095	0.0633333
	319.35	0.065	0.034	0.1	0.0866667	0.16	0.13	0.07	0.04	0.055	0.105	0.095	0.0633333
	320.35	0.065	0.032	0.0866667	0.08	0.16	0.125	0.07	0.035	0.05	0.1	0.09	0.06
	321.35	0.065	0.034	0.1	0.0866667	0.16	0.13	0.07	0.035	0.055	0.11	0.095	0.0633333
	322.35	0.06	0.032	0.0866667	0.0866667	0.16	0.125	0.07	0.035	0.05	0.1	0.09	0.0633333
	323.35	0.065	0.034	0.1	0.0933333	0.16	0.135	0.07	0.035	0.055	0.11	0.095	0.0633333
	324.35	0.065	0.032	0.0866667	0.0866667	0.15	0.13	0.07	0.035	0.055	0.1	0.09	0.0633333
	325.35	0.065	0.034	0.0933333	0.0933333	0.16	0.135	0.07	0.04	0.055	0.11	0.095	0.0633333
	326.35	0.065	0.032	0.0866667	0.0866667	0.15	0.13	0.065	0.035	0.05	0.1	0.09	0.0633333
	327.35	0.07	0.036	0.1	0.0933333	0.17	0.14	0.07	0.04	0.06	0.11	0.095	0.0666667
	328.35	0.065	0.032	0.0866667	0.0866667	0.15	0.13	0.065	0.035	0.055	0.1	0.09	0.0633333
	329.35	0.065	0.034	0.0933333	0.0933333	0.16	0.13	0.065	0.04	0.055	0.105	0.09	0.0666667
	330.35	0.065	0.034	0.1	0.0933333	0.16	0.135	0.065	0.04	0.055	0.105	0.09	0.0666667
	331.35	0.065	0.034	0.0933333	0.0933333	0.16	0.13	0.065	0.04	0.055	0.1	0.09	0.0666667
	332.35	0.065	0.034	0.0933333	0.0933333	0.15	0.125	0.065	0.035	0.055	0.1	0.09	0.0666667
	333.35	0.06	0.032	0.0866667	0.0933333	0.15	0.125	0.06	0.035	0.055	0.095	0.085	0.0633333
	334.35	0.065	0.032	0.0933333	0.0933333	0.15	0.125	0.06	0.035	0.055	0.095	0.085	0.0666667
	335.35	0.065	0.032	0.0866667	0.0933333	0.15	0.125	0.06	0.04	0.055	0.095	0.085	0.0633333
	336.35	0.06	0.032	0.0866667	0.0933333	0.14	0.12	0.06	0.04	0.06	0.095	0.085	0.0666667
	337.35	0.06	0.03	0.08	0.0933333	0.14	0.115	0.055	0.035	0.055	0.09	0.08	0.0666667
	338.35	0.06	0.03	0.08	0.0933333	0.14	0.12	0.055	0.035	0.06	0.09	0.08	0.0633333
	339.35	0.06	0.03	0.08	0.0866667	0.14	0.12	0.055	0.035	0.055	0.09	0.08	0.0633333
	340.35	0.055	0.028	0.0666667	0.08	0.13	0.11	0.045	0.03	0.05	0.08	0.07	0.06
	341.35	0.06	0.03	0.08	0.0866667	0.13	0.11	0.05	0.035	0.06	0.085	0.075	0.0633333
	342.35	0.055	0.028	0.0733333	0.0866667	0.12	0.105	0.045	0.035	0.055	0.08	0.07	0.0633333
	343.35	0.055	0.028	0.0733333	0.0866667	0.12	0.105	0.045	0.035	0.055	0.08	0.07	0.06
	344.35	0.05	0.026	0.0666667	0.08	0.12	0.1	0.045	0.03	0.05	0.07	0.065	0.06
	345.35	0.05	0.026	0.06	0.08	0.11	0.095	0.04	0.03	0.055	0.07	0.06	0.0566667
	346.35	0.05	0.024	0.06	0.08	0.11	0.09	0.04	0.03	0.05	0.065	0.055	0.0566667
	347.35	0.055	0.026	0.0733333	0.0866667	0.12	0.1	0.04	0.035	0.06	0.07	0.06	0.06
	348.35	0.05	0.024	0.06	0.0733333	0.1	0.09	0.035	0.03	0.055	0.065	0.055	0.0533333
	349.35	0.045	0.024	0.06	0.0733333	0.1	0.085	0.035	0.03	0.055	0.055	0.05	0.0533333
	350.35	0.045	0.024	0.06	0.0733333	0.1	0.085	0.035	0.03	0.055	0.06	0.05	0.0533333
	351.35	0.045	0.024	0.06	0.0733333	0.1	0.085	0.03	0.03	0.055	0.06	0.05	0.0533333
	352.35	0.045	0.022	0.06	0.0733333	0.09	0.08	0.03	0.03	0.055	0.055	0.045	0.0533333
	353.35	0.045	0.022	0.0533333	0.0666667	0.09	0.075	0.03	0.03	0.055	0.05	0.045	0.05
	354.35	0.04	0.022	0.0533333	0.0666667	0.09	0.07	0.025	0.03	0.05	0.05	0.045	0.05
	355.35	0.04	0.02	0.0533333	0.0666667	0.08	0.07	0.025	0.03	0.05	0.045	0.04	0.05
	356.35	0.04	0.02	0.0533333	0.0666667	0.08	0.065	0.025	0.03	0.05	0.045	0.04	0.0466667
	357.35	0.04	0.02	0.0466667	0.06	0.08	0.065	0.025	0.03	0.05	0.045	0.04	0.0466667
	358.35	0.035	0.018	0.0466667	0.06	0.07	0.06	0.02	0.025	0.05	0.04	0.035	0.0466667
	359.35	0.035	0.018	0.0466667	0.0533333	0.07	0.055	0.02	0.025	0.05	0.04	0.035	0.0433333
	360.35	0.035	0.018	0.0466667	0.0533333	0.06	0.05	0.02	0.025	0.045	0.035	0.03	0.0433333
	361.35	0.03	0.018	0.04	0.0533333	0.06	0.05	0.015	0.025	0.045	0.035	0.03	0.0433333
	362.35	0.035	0.018	0.04	0.0533333	0.06	0.05	0.02	0.025	0.045	0.035	0.03	0.0433333
	363.35	0.03	0.016	0.04	0.0533333	0.06	0.05	0.015	0.025	0.045	0.035	0.03	0.04
	364.35	0.025	0.014	0.0333333	0.0466667	0.05	0.045	0.01	0.02	0.04	0.025	0.025	0.0366667
	365.35	0.03	0.014	0.0333333	0.0466667	0.05	0.04	0.015	0.02	0.04	0.025	0.025	0.0366667
	366.35	0.025	0.014	0.0333333	0.04	0.04	0.035	0.01	0.02	0.04	0.025	0.02	0.0333333
	367.35	0.025	0.014	0.0333333	0.04	0.04	0.04	0.01	0.02	0.04	0.025	0.02	0.0333333
	368.35	0.025	0.012	0.0333333	0.04	0.04	0.035	0.01	0.015	0.035	0.025	0.02	0.03
	369.35	0.025	0.012	0.0333333	0.04	0.04	0.035	0.01	0.02	0.04	0.025	0.02	0.03
	370.35	0.02	0.012	0.0266667	0.0333333	0.04	0.03	0.01	0.015	0.035	0.02	0.02	0.03
	371.35	0.02	0.012	0.0266667	0.0333333	0.04	0.03	0.01	0.015	0.035	0.02	0.015	0.03
	372.35	0.02	0.012	0.0266667	0.0333333	0.04	0.03	0.01	0.015	0.035	0.02	0.015	0.03
	373.35	0.02	0.01	0.0266667	0.0266667	0.03	0.03	0.005	0.015	0.035	0.02	0.015	0.0266667
	374.35	0.02	0.01	0.0266667	0.0266667	0.03	0.025	0.005	0.015	0.03	0.02	0.015	0.0266667
	375.35	0.02	0.01	0.0266667	0.0266667	0.03	0.025	0.005	0.015	0.03	0.02	0.015	0.0266667
	376.35	0.02	0.01	0.0266667	0.0266667	0.03	0.025	0.005	0.015	0.03	0.02	0.015	0.0266667
	377.35	0.015	0.01	0.02	0.02	0.03	0.025	0.005	0.01	0.03	0.015	0.01	0.0233333
	378.35	0.02	0.01	0.02	0.0266667	0.03	0.025	0.005	0.015	0.03	0.015	0.01	0.0233333
	379.35	0.015	0.008	0.02	0.02	0.02	0.02	0	0.01	0.025	0.015	0.01	0.02
	380.35	0.015	0.008	0.0133333	0.02	0.02	0.02	0	0.01	0.025	0.015	0.01	0.02
	381.35	0.015	0.01	0.02	0.02	0.03	0.025	0.005	0.015	0.03	0.015	0.01	0.02
	382.35	0.01	0.008	0.0133333	0.0133333	0.02	0.02	0	0.01	0.025	0.01	0.005	0.0166667
	383.35	0.015	0.008	0.02	0.0133333	0.02	0.02	0	0.01	0.025	0.015	0.005	0.02
	384.35	0.015	0.008	0.0133333	0.0133333	0.02	0.02	0	0.01	0.02	0.01	0.005	0.0166667
	385.35	0.01	0.008	0.0133333	0.0133333	0.02	0.015	0	0.01	0.02	0.01	0.005	0.0166667
	386.35	0.015	0.008	0.02	0.0133333	0.02	0.02	0	0.01	0.025	0.01	0.005	0.0166667
	387.35	0.015	0.008	0.0133333	0.0133333	0.02	0.015	0	0.01	0.02	0.01	0.005	0.0166667
	388.35	0.015	0.008	0.0133333	0.0133333	0.02	0.015	0	0.01	0.02	0.01	0.005	0.0133333
	389.35	0.01	0.008	0.0133333	0.00666667	0.02	0.015	0	0.01	0.02	0.01	0.005	0.0133333
	390.35	0.015	0.008	0.02	0.0133333	0.02	0.015	0	0.01	0.02	0.01	0.005	0.0133333
	391.35	0.015	0.008	0.0133333	0.00666667	0.02	0.015	0	0.01	0.02	0.01	0.005	0.0133333
	392.35	0.01	0.008	0.0133333	0.00666667	0.02	0.015	0	0.005	0.02	0.01	0.005	0.0133333
	393.35	0.01	0.006	0.0133333	0.00666667	0.02	0.015	0	0.005	0.02	0.01	0.005	0.0133333
	394.35	0.015	0.008	0.02	0.00666667	0.02	0.015	0	0.01	0.02	0.01	0.005	0.0133333
	395.35	0.0307692	0.006	0.0133333	0.00666667	0.02	0.015	0	0.005	0.015	0.01	0.005	0.01
	396.35	0.0307692	0.006	0.0133333	0.00666667	0.02	0.015	0	0.005	0.015	0.01	0.005	0.01
	397.35	0.0307692	0	0.1	0.1	0.02	0.015	0	0.01	0.015	0.01	0.005	0.01
	398.35	0.0307692	0	0	0	0.02	0.015	0	0.005	0.015	0.01	0	0.01
	399.35	0.0307692	0	0.1	0	0.02	0.015	0	0.005	0.015	0.01	0	0.01
	400.35	0.0307692	0	0.1	0	0.02	0.01	0	0.005	0.015	0.01	0	0.01
	401.35	0.0307692	0	0.1	0	0.02	0.01	0	0.005	0.015	0.01	0.05	0.01
	402.35	0.0307692	0	0	0	0	0.01	0	0.005	0.015	0.01	0	0.01
	403.35	0.0307692	0	0	0	0	0.01	0	0.005	0.015	0.01	0	0.01
	404.35	0.0307692	0	0	0	0	0	0	0.005	0.0333333	0.01	0	0.01
	405.35	0.0307692	0	0	0	0.0909091	0	0	0.005	0.0333333	0.01	0	0.0333333
	406.35	0.0307692	0	0	0	0	0	0	0.005	0	0.005	0	0
	407.35	0.0307692	0	0	0	0	0	0	0	0	0.01	0	0
	408.35	0.0307692	0	0	0	0.0909091	0	0	0	0.0333333	0.01	0	0
	409.35	0.0307692	0	0	0	0	0	0	0	0	0.01	0	0
	410.35	0.0307692	0	0	0	0	0	0	0	0	0.01	0	0
	411.35	0.0307692	0	0	0	0	0	0	0	0.0333333	0.01	0	0
	412.35	0.0307692	0	0	0	0	0	0	0	0	0.01	0	0
	413.35	0.0307692	0	0	0	0.0909091	0	0	0	0	0.01	0	0
	414.35	0.0307692	0	0	0	0	0	0	0	0	0.01	0	0
	415.35	0.0307692	0	0	0	0	0	0	0	0	0.005	0	0
	416.35	0.0307692	0	0	0	0	0	0	0	0	0.01	0	0
	417.35	0.0307692	0	0	0	0	0	0	0	0	0.005	0	0
	418.35	0.0307692	0	0	0	0	0	0	0	0	0.01	0	0
	419.35	0.0307692	0	0	0	0	0	0	0	0	0.01	0	0
	420.89	0.0307692	0	0	0	0	0	0	0	0	0.01	0	0
	420.89	0.0307692	0	0	0	0	0	0	0	0	0.005	0	0
	421.35	0.0307692	0	0	0	0	0	0	-0.0125	0	0.005	0	0
	422.35	0.0307692	0	0	0	0	0	0	0	0	0.01	0	0
	423.35	0.0307692	0	0	0	0	0	0	-0.0125	0	0	0	0
	424.35	0.0307692	0	0	0	0	0	0	-0.0125	0	0	0	0
	425.35	0.0307692	0	0	0	0	0	0	0	0	-0.0333333	0	0
	426.35	0.0307692	0	0	0	0	0	0	-0.0125	0	-0.0333333	0	0
	427.35	0.0307692	0	0	0	0	0	0	0	0	-0.0333333	0	0
	428.35	0.0307692	0	0	0	0	0	0	-0.0125	0	-0.0333333	0	0
	429.35	0.0307692	0	0	0	0	0	0	0	0	0	0	0
	430.35	0.0307692	0	0	0	0	0	0	-0.0125	0	-0.0333333	0	0
	431.35	0.0307692	0	0	0	0.0909091	0	0	0	0	0	0	0
	432.35	0.0307692	0	0	0	0	0	0	0	0	0	0	0
	433.35	0.15	0	0	0	0.0909091	0	0	0	0	0	0.05	0
	434.35	0.2	0.05	0.1	0	0.181818	0.0333333	0.05	0	0	0	0.1	0
	435.35	0.25	0.05	0	0	0.181818	0.0333333	0.075	0	0	0	0.1	0
	436.35	0.3	0.1	0	0.1	0.181818	0.0666667	0.125	0.0125	0.0333333	0.0333333	0.15	0.0333333
	437.35	0.35	0.15	0.1	0.1	0.272727	0.133333	0.3	0.025	0.0333333	0.0666667	0.25	0.0333333
	438.35	0.5	0.15	0	0.1	0.363636	0.266667	0.4	0.05	0.0333333	0.0666667	0.35	0.0666667
	439.35	0.55	0.2	0.1	0.1	0.363636	0.466667	0.475	0.075	0.0333333	0.1	0.4	0.0666667
	440.35	0.55	0.15	0	0	0.363636	0.966667	0.525	0.1125	0.0333333	0.0666667	0.35	0.0666667
	441.35	0.65	0.2	0.1	0.2	0.545455	1.46667	0.6	0.2625	0.0666667	0.133333	0.45	0.1
	442.35	0.65	0.2	0.1	0.2	0.545455	1.53333	0.575	0.425	0.1	0.166667	0.45	0.133333
	443.35	0.65	0.25	0.1	0.2	0.545455	1.43333	0.525	0.5125	0.1	0.2	0.45	0.166667
	444.35	0.6	0.25	0.1	0.2	0.545455	1.33333	0.475	0.5125	0.133333	0.2	0.4	0.166667
	445.35	0.6	0.3	0.2	0.3	0.545455	1.2	0.425	0.4875	0.133333	0.2	0.4	0.2
	446.35	0.6	0.3	0.2	0.3	0.545455	1.03333	0.4	0.4625	0.166667	0.233333	0.35	0.266667
	447.35	0.6	0.35	0.2	0.4	0.545455	0.9	0.375	0.4125	0.2	0.233333	0.35	0.3
	448.35	0.6	0.35	0.3	0.4	0.545455	0.8	0.375	0.3875	0.3	0.233333	0.35	0.366667
	449.35	0.6	0.4	0.3	0.5	0.545455	0.7	0.375	0.3375	0.366667	0.266667	0.35	0.4
	450.35	0.55	0.4	0.4	0.6	0.545455	0.633333	0.4	0.3125	0.433333	0.233333	0.35	0.466667
	451.35	0.55	0.45	0.4	0.6	0.545455	0.566667	0.4	0.2875	0.533333	0.233333	0.35	0.5
	452.35	0.55	0.45	0.4	0.8	0.545455	0.533333	0.4	0.275	0.633333	0.233333	0.4	0.533333
	453.35	0.65	0.6	0.7	1.2	0.636364	0.566667	0.45	0.3	0.8	0.3	0.45	0.6
	454.35	0.55	0.5	0.5	1.1	0.545455	0.5	0.375	0.2625	0.733333	0.233333	0.35	0.5
	455.35	0.55	0.5	0.5	1.2	0.545455	0.466667	0.35	0.25	0.733333	0.2	0.35	0.5
	456.35	0.55	0.5	0.6	1.2	0.545455	0.466667	0.35	0.2625	0.733333	0.2	0.35	0.5
	457.35	0.55	0.5	0.5	1.2	0.545455	0.466667	0.325	0.2625	0.7	0.2	0.3	0.466667
	458.35	0.55	0.5	0.5	1.1	0.545455	0.5	0.325	0.2875	0.7	0.2	0.3	0.466667
	459.35	0.4	0.35	0.3	0.8	0.363636	0.433333	0.25	0.25	0.566667	0.133333	0.2	0.366667
	460.35	0.55	0.45	0.5	1	0.545455	0.533333	0.325	0.3	0.633333	0.2	0.3	0.466667
	461.35	0.5	0.4	0.5	0.9	0.545455	0.6	0.325	0.3125	0.633333	0.233333	0.25	0.433333
	462.35	0.5	0.4	0.5	0.8	0.545455	0.633333	0.325	0.325	0.6	0.233333	0.25	0.433333
	463.35	0.5	0.35	0.5	0.8	0.545455	0.666667	0.35	0.3375	0.566667	0.266667	0.25	0.433333
	464.35	0.45	0.35	0.4	0.7	0.545455	0.7	0.35	0.325	0.533333	0.266667	0.25	0.433333
	465.35	0.45	0.35	0.4	0.7	0.545455	0.7	0.325	0.325	0.533333	0.333333	0.25	0.433333
	466.35	0.45	0.3	0.4	0.7	0.545455	0.666667	0.325	0.325	0.533333	0.366667	0.2	0.433333
	467.35	0.45	0.3	0.4	0.6	0.545455	0.666667	0.3	0.3125	0.533333	0.433333	0.2	0.4
	468.35	0.4	0.25	0.4	0.6	0.545455	0.633333	0.3	0.3125	0.5	0.433333	0.2	0.4
	469.35	0.4	0.25	0.3	0.6	0.545455	0.6	0.275	0.3125	0.5	0.4	0.2	0.433333
	470.35	0.4	0.25	0.3	0.6	0.545455	0.566667	0.275	0.3125	0.5	0.366667	0.2	0.433333
	471.35	0.4	0.2	0.3	0.6	0.545455	0.533333	0.25	0.3125	0.5	0.333333	0.2	0.433333
	472.35	0.4	0.2	0.3	0.6	0.545455	0.5	0.225	0.3	0.5	0.3	0.15	0.433333
	473.35	0.4	0.2	0.3	0.6	0.636364	0.466667	0.225	0.3	0.5	0.233333	0.15	0.433333
	474.35	0.35	0.2	0.2	0.6	0.636364	0.466667	0.225	0.3	0.466667	0.233333	0.15	0.4
	475.35	0.35	0.15	0.2	0.5	0.636364	0.433333	0.2	0.3	0.466667	0.2	0.15	0.4
	476.35	0.35	0.15	0.2	0.5	0.636364	0.4	0.2	0.3	0.466667	0.2	0.15	0.4
	477.35	0.35	0.15	0.2	0.5	0.636364	0.4	0.2	0.2875	0.466667	0.2	0.15	0.366667
	478.35	0.35	0.15	0.2	0.5	0.727273	0.366667	0.2	0.2875	0.466667	0.166667	0.15	0.366667
	479.35	0.35	0.15	0.2	0.5	0.727273	0.4	0.2	0.275	0.466667	0.166667	0.15	0.366667
	480.35	0.3	0.1	0.1	0.5	0.727273	0.366667	0.2	0.2625	0.466667	0.166667	0.15	0.366667
	481.35	0.3	0.1	0.2	0.5	0.727273	0.366667	0.2	0.25	0.466667	0.166667	0.1	0.366667
	482.35	0.3	0.1	0.1	0.5	0.727273	0.366667	0.2	0.25	0.466667	0.133333	0.1	0.333333
	483.35	0.3	0.1	0.1	0.5	0.727273	0.366667	0.2	0.25	0.466667	0.133333	0.1	0.366667
	484.35	0.3	0.1	0.1	0.4	0.727273	0.333333	0.175	0.25	0.433333	0.133333	0.1	0.333333
	485.35	0.25	0.1	0.1	0.4	0.818182	0.333333	0.175	0.25	0.466667	0.1	0.1	0.333333
	486.35	0.25	0.1	0.1	0.4	0.818182	0.333333	0.175	0.25	0.433333	0.1	0.1	0.333333
	487.35	0.25	0.05	0.1	0.4	0.818182	0.333333	0.175	0.2375	0.433333	0.1	0.1	0.333333
	488.35	0.25	0.05	0.1	0.4	0.818182	0.3	0.15	0.2375	0.433333	0.1	0.1	0.333333
	489.35	0.25	0.05	0.1	0.3	0.818182	0.3	0.15	0.2375	0.433333	0.1	0.05	0.333333
	490.35	0.2	0.05	0	0.3	0.818182	0.3	0.15	0.2375	0.433333	0.1	0.05	0.333333
	491.35	0.2	0.05	0	0.3	0.818182	0.266667	0.15	0.2375	0.4	0.1	0.05	0.333333
	492.35	0.2	0.05	0	0.3	0.727273	0.266667	0.125	0.2375	0.4	0.1	0.05	0.3
	493.35	0.2	0.05	0	0.3	0.727273	0.266667	0.125	0.25	0.4	0.1	0.05	0.3
	494.35	0.2	0.05	0	0.3	0.727273	0.233333	0.125	0.2375	0.4	0.0666667	0.05	0.3
	495.35	0.2	0.05	0	0.3	0.727273	0.233333	0.125	0.2375	0.366667	0.0666667	0.05	0.3
	496.35	0.2	0.05	0	0.2	0.636364	0.233333	0.125	0.2375	0.366667	0.1	0.05	0.3
	497.35	0.2	0	0	0.2	0.636364	0.2	0.1	0.225	0.366667	0.0666667	0.05	0.3
	498.35	0.2	0	0	0.2	0.636364	0.2	0.1	0.225	0.333333	0.0666667	0.05	0.266667
	499.35	0.15	0	0	0.2	0.636364	0.166667	0.1	0.225	0.333333	0.0666667	0.05	0.266667
	500.35	0.15	0	0	0.2	0.636364	0.166667	0.1	0.2125	0.333333	0.0666667	0.05	0.233333
	501.35	0.15	0	0	0.2	0.545455	0.166667	0.1	0.225	0.333333	0.0666667	0.05	0.233333
	502.35	0.15	0	0	0.2	0.545455	0.166667	0.1	0.2125	0.333333	0.0666667	0.05	0.233333
	503.35	0.15	0	0	0.1	0.545455	0.133333	0.1	0.2125	0.333333	0.0333333	0	0.233333
	504.35	0.15	0	0	0.1	0.545455	0.133333	0.075	0.2125	0.333333	0.0333333	0	0.233333
	505.35	0.15	0	0	0.1	0.545455	0.133333	0.075	0.2125	0.333333	0.0333333	0	0.233333
	506.35	0.15	0	0	0.1	0.454545	0.133333	0.075	0.2125	0.333333	0.0333333	0.05	0.233333
	507.35	0.15	0	0	0.1	0.454545	0.133333	0.075	0.2	0.3	0.0333333	0	0.233333
	508.35	0.15	0	-0.1	0.1	0.454545	0.1	0.075	0.2	0.3	0.0333333	0	0.233333
	509.35	0.1	0	0	0.1	0.454545	0.1	0.075	0.2	0.3	0	0	0.233333
	510.35	0.1	0	-0.1	0.1	0.454545	0.1	0.075	0.2	0.3	0	0	0.233333
	511.35	0.1	0	-0.1	0.1	0.363636	0.1	0.05	0.2	0.3	0.0333333	0	0.2
	512.35	0.1	0	0	0.1	0.363636	0.1	0.05	0.1875	0.3	0.0333333	0	0.2
	513.35	0.15	0	0	0.2	0.363636	0.1	0.075	0.2125	0.333333	0.0333333	0.05	0.233333
	514.35	0.1	0	-0.1	0.1	0.363636	0.0666667	0.05	0.1875	0.3	0	0	0.2
	515.35	0.1	0	0	0.1	0.363636	0.0666667	0.05	0.2	0.3	0.0333333	0	0.2
	516.35	0.1	0	0	0.1	0.272727	0.0666667	0.05	0.175	0.266667	0	0	0.2
	517.35	0.1	0	-0.1	0.1	0.272727	0.0333333	0.05	0.175	0.266667	0	0	0.2
	518.35	0.1	0	0	0.1	0.272727	0.0666667	0.05	0.2	0.3	0.0333333	0	0.2
	519.35	0.1	0	0	0.2	0.272727	0.0666667	0.05	0.2125	0.4	0.0333333	0	0.266667
	520.35	0.1	0	0	0.1	0.181818	0.0333333	0.025	0.175	0.3	0	0	0.2
	521.35	0.1	0	0	0.1	0.181818	0.0333333	0.025	0.175	0.3	0	0	0.2
	522.35	0.1	0	-0.1	0.1	0.181818	0.0333333	0.025	0.175	0.3	0	0	0.166667
	523.35	0.1	0	0	0.1	0.181818	0.0333333	0.025	0.175	0.3	0	0	0.166667
	524.35	0.05	-0.05	-0.1	0	0.0909091	0	0	0.1375	0.2	-0.0333333	-0.05	0.1
	525.35	0.1	0	0	0.1	0.181818	0.0333333	0.025	0.1625	0.3	0	0	0.166667
	526.35	0.05	-0.05	-0.1	0	0.0909091	0.0333333	0.025	0.1625	0.266667	-0.0333333	0	0.166667
	527.35	0.1	0	0	0.1	0.0909091	0.0333333	0.025	0.175	0.3	0	0	0.166667
	528.35	0.1	0	0	0.1	0.0909091	0.0333333	0.025	0.1625	0.3	0	0	0.166667
	529.35	0.05	-0.05	-0.1	0	0.0909091	0	0	0.15	0.266667	-0.0333333	-0.05	0.133333
	530.35	0.05	-0.05	-0.1	0	0.0909091	0	0	0.15	0.266667	-0.0333333	0	0.133333
	531.35	0.1	0	0	0.1	0.0909091	0.0333333	0	0.1625	0.266667	0	0	0.133333
	532.35	0.05	-0.05	-0.1	0	0.0909091	0	0	0.15	0.233333	-0.0333333	-0.05	0.133333
	533.35	0.1	0	0	0.1	0.0909091	0.0333333	0	0.1625	0.266667	0	0	0.133333
	534.35	0.05	-0.05	-0.1	0	0.0909091	0	0	0.15	0.233333	-0.0333333	-0.05	0.133333
	535.35	0.05	-0.05	-0.1	0	0.0909091	0	0	0.15	0.233333	-0.0333333	-0.05	0.133333
	536.35	0.05	-0.05	-0.1	0	0	0	0	0.1375	0.233333	-0.0333333	-0.05	0.1
	537.35	0.05	-0.05	-0.1	0	0.0909091	0	0	0.15	0.233333	-0.0333333	-0.05	0.1
	538.35	0.1	-0.05	0	0.1	0.0909091	0	0	0.15	0.266667	0	0	0.133333
	539.35	0.05	-0.05	0	0	0.0909091	0	0	0.15	0.266667	0	0	0.1
	540.35	0.05	-0.05	0	0	0.0909091	0	0	0.15	0.266667	0	0	0.1
	541.35	0.05	-0.05	0	0	0.0909091	0	0	0.15	0.233333	0	0	0.1
	542.35	0.05	-0.05	-0.1	0	0	0	0	0.15	0.233333	-0.0333333	-0.05	0.1
	543.35	0.05	-0.05	-0.1	0	0	0	0	0.1375	0.233333	-0.0333333	-0.05	0.1
	544.35	0.05	-0.05	0	0	0.0909091	0	0	0.1375	0.233333	0	0	0.1
	545.35	0.05	-0.05	-0.1	0	0	-0.0333333	-0.025	0.125	0.2	-0.0333333	-0.05	0.1
	546.35	0.05	-0.05	0	0	0.0909091	0	0	0.15	0.233333	0	0	0.1
	547.35	0.05	-0.05	0	0	0.0909091	0	0	0.15	0.233333	0	0	0.1
	548.35	0.05	-0.05	0	0	0.0909091	0	0	0.1375	0.2	0	0	0.1
	549.35	0.05	-0.05	0	0	0.0909091	0	0	0.1375	0.233333	0	0	0.1
	550.35	0.05	-0.05	0	0	0.0909091	0	0	0.1375	0.233333	0	0	0.1
	551.35	0.05	-0.05	0	0	0.0909091	0	0	0.1375	0.2	-0.0333333	0	0.1
	552.35	0.05	-0.05	0	0	0.0909091	0	0	0.1375	0.233333	0	0	0.1
	553.35	0.05	-0.05	0	0	0	-0.0333333	0	0.125	0.233333	-0.0333333	0	0.1
	554.35	0.05	-0.05	-0.1	0	0	0	0	0.125	0.233333	-0.0333333	0	0.0666667
	555.35	0.05	-0.05	0	0	0	0	0	0.125	0.233333	0	0	0.0666667
	556.35	0.05	-0.05	-0.1	0	0	0	-0.025	0.125	0.2	0	-0.05	0.0666667
	557.35	0.05	-0.05	0	0	0	0	-0.025	0.125	0.2	0	-0.05	0.0666667
	558.35	0.05	-0.05	0	0	0	0	0	0.125	0.2	-0.0333333	-0.05	0.0666667
	559.35	0.05	-0.05	0	0	0	-0.0333333	-0.025	0.1125	0.2	-0.0333333	0	0.0666667
	560.35	0.05	-0.05	-0.1	0	0	0	-0.025	0.125	0.2	0	-0.05	0.0666667
	561.35	0.05	-0.05	0	0	0	0	0	0.125	0.2	0	0	0.0666667
	562.35	0.05	-0.05	0	0	0	-0.0333333	-0.025	0.125	0.2	-0.0333333	-0.05	0.0666667
	563.35	0.05	-0.05	0	0	0	-0.0333333	-0.025	0.125	0.2	0	-0.05	0.0666667
	564.35	0.05	-0.05	-0.1	0	0	-0.0333333	-0.025	0.1125	0.2	-0.0333333	-0.05	0.0666667
	565.35	0.05	-0.05	0	0	0	0	-0.025	0.1125	0.2	-0.0333333	0	0.0666667
	566.35	0.05	-0.05	-0.1	0	0	-0.0333333	-0.025	0.1125	0.2	-0.0333333	-0.05	0.0666667
	567.35	0.05	-0.05	-0.1	0	0	-0.0333333	-0.025	0.1125	0.2	-0.0333333	-0.05	0.0666667
	568.35	0.05	-0.05	-0.1	0	0	-0.0333333	-0.025	0.1	0.166667	-0.0333333	-0.05	0.0666667
	569.35	0.05	-0.05	-0.1	0	0	-0.0333333	-0.025	0.1	0.2	-0.0333333	-0.05	0.0666667
	570.35	0.05	-0.05	-0.1	0	0	-0.0333333	-0.025	0.1	0.2	-0.0333333	-0.05	0.0333333
	571.35	0.05	-0.05	-0.1	0	0	-0.0333333	-0.025	0.1	0.2	-0.0333333	-0.05	0.0333333
	572.35	0.05	-0.05	-0.1	0	0	-0.0333333	-0.025	0.1	0.166667	-0.0333333	-0.05	0.0333333
	573.35	0.05	-0.05	0	0	0	-0.0333333	-0.025	0.1	0.166667	-0.0333333	-0.05	0.0333333
	574.35	0.05	-0.05	-0.1	0	0	-0.0333333	-0.025	0.0875	0.166667	-0.0333333	-0.05	0.0333333
	575.35	0.05	-0.05	-0.1	0	0	-0.0333333	-0.025	0.0875	0.166667	-0.0333333	-0.05	0.0333333
	576.35	0.05	-0.05	-0.1	0	0	-0.0333333	-0.025	0.0875	0.166667	-0.0333333	-0.05	0.0333333
	577.35	0.05	-0.05	-0.1	-0.1	0	-0.0333333	-0.025	0.0875	0.166667	-0.0333333	-0.05	0.0333333
	578.35	0.05	-0.05	-0.1	-0.1	0	-0.0333333	-0.025	0.0875	0.166667	-0.0333333	-0.05	0.0333333
	579.35	0.05	-0.05	-0.1	-0.1	0	-0.0333333	-0.025	0.0875	0.166667	-0.0333333	-0.05	0.0333333
	580.35	0.05	-0.05	-0.1	-0.1	0	-0.0333333	-0.025	0.075	0.166667	-0.0333333	-0.05	0.0333333
	581.35	0.05	-0.05	-0.1	-0.1	0	-0.0333333	-0.025	0.075	0.166667	-0.0333333	-0.05	0.0333333
	582.35	0.05	-0.05	-0.1	-0.1	0	-0.0333333	-0.025	0.075	0.166667	-0.0333333	-0.05	0.0333333
	583.35	0.05	-0.05	-0.1	-0.1	0	-0.0333333	-0.025	0.075	0.166667	-0.0333333	-0.05	0.0333333
	584.35	0.05	-0.05	-0.1	-0.1	0	-0.0333333	-0.025	0.075	0.133333	-0.0333333	-0.05	0.0333333
	585.35	0.05	-0.05	-0.1	-0.1	0	-0.0333333	-0.025	0.075	0.133333	-0.0333333	-0.05	0.0333333
	586.35	0.05	-0.05	-0.1	-0.1	0	-0.0333333	-0.025	0.075	0.133333	-0.0666667	-0.05	0.0333333
	587.35	0.05	-0.1	-0.1	-0.1	0	-0.0333333	-0.025	0.075	0.133333	-0.0333333	-0.05	0.0333333
	588.35	0.05	-0.05	-0.1	0	0	-0.0333333	-0.025	0.075	0.133333	-0.0333333	-0.05	0.0333333
	589.35	0.05	0	-0.1	-0.1	0	-0.0333333	-0.025	0.075	0.133333	-0.0333333	-0.05	0.0333333
	590.35	0.05	0	-0.1	-0.1	0	-0.0333333	-0.025	0.075	0.133333	-0.0333333	-0.05	0.0333333
	591.35	0.05	0	-0.1	-0.1	0	-0.0333333	-0.025	0.075	0.133333	-0.0333333	-0.05	0.0333333
	592.35	0.05	0	-0.1	-0.1	0	-0.0333333	-0.025	0.075	0.133333	-0.0333333	-0.05	0.0333333
	593.35	0.05	0.05	-0.1	-0.1	0	-0.0333333	-0.025	0.0625	0.133333	-0.0666667	-0.05	0.0333333
	594.35	0.05	0	-0.1	-0.1	0	-0.0333333	-0.025	0.0625	0.1	-0.0666667	-0.05	0.0333333
	595.35	0.05	0	-0.1	-0.1	0	-0.0333333	-0.025	0.0625	0.1	-0.0666667	-0.05	0.0333333
	596.35	0.05	0	-0.1	-0.1	0	-0.0333333	-0.025	0.0625	0.1	-0.0666667	-0.05	0.0333333
	597.35	0.05	0	-0.1	-0.1	0	-0.0333333	-0.025	0.0625	0.1	-0.0666667	-0.05	0.0333333
	598.35	0.05	0	-0.1	-0.1	0	-0.0333333	-0.025	0.0625	0.1	-0.0666667	-0.05	0.0333333
	599.35	0.05	0	-0.1	-0.1	0	-0.0333333	-0.025	0.0625	0.1	-0.0666667	-0.05	0.0333333
	600.35	0.05	0	-0.1	-0.1	0	-0.0333333	-0.025	0.0625	0.1	-0.0666667	-0.05	0
	601.35	0.05	0	-0.1	-0.1	0	-0.0333333	-0.025	0.05	0.1	-0.0666667	-0.05	0
	602.35	0	0	-0.1	-0.1	0	-0.0333333	-0.025	0.0625	0.1	-0.0666667	-0.05	0.0333333
	603.35	0.05	0	-0.1	-0.1	0	-0.0333333	-0.025	0.0625	0.1	-0.0666667	-0.05	0
	604.35	0.05	0	-0.1	-0.1	0	-0.0333333	-0.025	0.0625	0.1	-0.0666667	-0.05	0
	605.35	0	0	-0.1	-0.1	0	-0.0333333	-0.025	0.0625	0.1	-0.0666667	-0.05	0
	606.35	0.05	0	-0.1	-0.1	0	-0.0333333	-0.025	0.0625	0.1	-0.0666667	-0.05	0
	607.35	0	0	-0.2	-0.1	0	-0.0333333	-0.025	0.05	0.1	-0.0666667	-0.05	0
	608.35	0	0	-0.1	-0.1	0	-0.0333333	-0.025	0.05	0.1	-0.0666667	-0.05	0
	609.35	0	0	-0.1	-0.1	0	-0.0333333	-0.025	0.05	0.1	-0.0666667	-0.05	0
	610.35	0	0	-0.2	-0.1	0	-0.0333333	-0.025	0.05	0.1	-0.0666667	-0.05	0
	611.35	0	0	-0.1	-0.1	0	-0.0333333	-0.025	0.05	0.1	-0.0666667	-0.05	0
	612.35	0	0	-0.1	-0.1	0	-0.0333333	-0.025	0.05	0.1	-0.0666667	-0.05	0
	613.35	0	0	-0.2	-0.1	0	-0.0333333	-0.025	0.05	0.1	-0.0666667	-0.05	0
	614.35	0	0	-0.2	-0.1	0	-0.0333333	-0.025	0.05	0.1	-0.0666667	-0.05	0
	615.35	0	0	-0.2	-0.1	0	-0.0333333	-0.025	0.05	0.1	-0.0666667	-0.05	0
	616.35	0	0	-0.2	-0.1	0	-0.0333333	-0.025	0.05	0.1	-0.0666667	-0.05	0
	617.35	0	0	-0.2	-0.1	0	-0.0333333	-0.025	0.05	0.1	-0.0666667	-0.05	0
	618.35	0	0	-0.2	-0.1	0	-0.0333333	-0.025	0.05	0.1	-0.0666667	-0.05	0
	619.35	0	0	-0.2	-0.1	0	0	0	0.05	0.1	-0.0666667	-0.05	0
	620.35	0	0	-0.2	-0.1	0	0	0	0.05	0.1	-0.0666667	-0.05	0
	621.35	0	0	-0.2	-0.1	0	0	0	0.05	0.1	-0.0666667	-0.05	0
	622.35	0	0	-0.2	-0.1	0	0	0	0.05	0.1	-0.0666667	-0.05	0
	623.35	0	0	-0.2	-0.1	0	-0.0333333	0	0.05	0.1	-0.0666667	-0.05	0
	624.35	0	0	-0.2	-0.1	0	0	0	0.05	0.1	-0.0666667	-0.05	0
	625.35	0	0	-0.2	-0.1	0	-0.0333333	0	0.05	0.1	-0.0666667	-0.05	0
	626.35	0	0	-0.2	-0.1	0	0	0	0.05	0.1	-0.0666667	-0.05	0
	627.35	0	0	-0.2	-0.1	0	0	0	0.05	0.1	-0.0666667	-0.05	0
	628.35	0	0	-0.2	-0.1	0	0	0	0.05	0.1	-0.0666667	-0.05	0
	629.35	0	0	-0.2	-0.1	0	0	0	0.05	0.1	-0.0666667	-0.05	0
	630.35	0	0	-0.2	-0.1	0	0	0	0.05	0.1	-0.0666667	-0.05	0
	631.35	0	0	-0.2	-0.1	0	0	0	0.05	0.1	-0.0666667	-0.05	0
	632.35	0	0	-0.2	-0.1	0	0	0	0.0375	0.1	-0.0666667	-0.05	0
	633.35	0	0	-0.2	-0.1	0	0	0	0.0375	0.1	-0.0666667	-0.05	0
	634.35	0	0	-0.2	-0.2	0	0	0	0.0375	0.1	-0.0666667	-0.05	0
	635.35	0.05	0	-0.1	-0.1	0.0909091	0	0	0.05	0.133333	-0.0333333	-0.05	0
	636.35	0	-0.05	-0.2	-0.2	0	0	0	0.0375	0.1	-0.0666667	-0.05	0
	637.35	0.05	0	-0.1	-0.1	0.0909091	0	0	0.05	0.133333	-0.0333333	0	0
	638.35	0	0	-0.2	-0.2	0	0	0	0.0375	0.133333	-0.0666667	-0.05	0
	639.35	0	-0.05	-0.2	-0.2	0	0	0	0.0375	0.133333	-0.0666667	-0.05	0
	640.35	0.05	0	-0.1	-0.1	0.0909091	0	0	0.05	0.166667	-0.0333333	0	0
	641.35	0	0	-0.2	-0.2	0	0	0	0.0375	0.133333	-0.0666667	-0.05	0
	642.35	0	-0.05	-0.2	-0.2	0	0	0	0.05	0.133333	-0.0666667	-0.05	0

[truncated: 4 more sheets: Fig. S1K, Fig. S1L, Fig. S1M, Fig. S1N]
