# Supplementary material for: Signaling through the nicotinic acetylcholine receptor in the liver protects against the development of metabolic dysfunction-associated steatohepatitis
Source: PLoS Biol. 2024 Jul 19;22(7):e3002728. doi: 10.1371/journal.pbio.3002728 (PMC11290650; doi:10.1371/journal.pbio.3002728)
Supplement: S6 Data — Source data underlying the graphs in S2 Fig. (XLSX) [file pbio.3002728.s019.xlsx]

## Sheet: Fig. S2A
	Hepatocytes						NPCs
Chat	1.53	1.26	0.44	1.14	1.09	0.55	2.16	2.6	2.13	1.64	3.81
Cd45	0.9	0.98	1.07	1.02	0.95	1.08	25.05	48.41	31.21	31.87	43.1

## Sheet: Fig. S2D
Total (X10^3)
Chow										GAN
9.06	14.047	35.823	21.285	19.182	18.23	32.605	18.307	19.497	24.548	89.674	26.448	40.778	50.85	46.058	28.64
KCs (X10^3)
Chow										GAN
0.59	0.735	1.361	2.397	0.704	1.229	4.18	2.49	2.028	1.88	4.914	5.237	2.369	2.548	2.887	1.622
MDMs (X10^3)
Chow										GAN
0.528	0.492	1.361	2.397	0.704	0.651	1.401	1.849	3.509	1.963	33.359	8.384	12.315	24.357	4.754	14.038

## Sheet: Fig. S2E
KCs (X10^3)
Chow								GAN
13.82	19.045	30.765	35.155	18.109	76.545	9.255	8.605	18.217	30.171	28.064	57.882	18.834	31.057	36.708	15.727	22.769	33.8
MDMs (X10^3)
Chow								GAN
14.653	24.149	36.349	41.98	40.054	84.938	25.455	34.2	92.99	81.71	74.75	100.375	70.013	58.795	99.906	75.792	49.795	96.998

## Sheet: Fig. S2F
Total (X10^3)
Chow										GAN
2.214	2.529	2.111	2.48	2.433	2.044	2.67	2.922	2.433	2.181	3.575	3.319	2.691	4.821	3.234	2.397
KCs (X10^3)
Chow										GAN
1.188	1.254	1.402	1.246	1.816	2.578	2.804	1.8	2.021	2.231	1.953	2.782	2.359	2.639	2.448	2.266
MDMs (X10^3)
Chow										GAN
1.541	1.397	1.506	1.627	1.969	1.627	1.946	1.761	2.454	1.707	2.216	1.731	1.877	2.609	4.334	2.209

## Sheet: Fig. S2G
Ctrl						Palmitate
0.8	1.07	1.14	0.86	1.11	1.01	1.69	2.61	1.24	1.57	2.09	1.08
Ctrl								LPS
1.31	0.79	0.92	1.26	0.81	0.9	1.04	0.96	1.21	1.21	1.85	1.18	1.08	1.17	1.17	1.33	0.99	1.06

## Sheet: Fig. S2H
Palmitate
Counts (ChAT-eGFP+ BMDM)	Sample 1	Sample 2
Ctrl	5450	5400
7h Palmitate	6289	7252
18h Palmitate	11682	13347
LPS
Counts (ChAT-eGFP+ BMDM)	Sample 1	Sample 2
Ctrl	1030	1211
50ng/ml LPS	1946	2089
100ng/ml LPS	4066	3753
