# Supplementary material for: Signaling through the nicotinic acetylcholine receptor in the liver protects against the development of metabolic dysfunction-associated steatohepatitis
Source: PLoS Biol. 2024 Jul 19;22(7):e3002728. doi: 10.1371/journal.pbio.3002728 (PMC11290650; doi:10.1371/journal.pbio.3002728)
Supplement: S7 Data — Source data underlying the graphs in S3 Fig. (XLSX) [file pbio.3002728.s020.xlsx]

## Sheet: Fig. S3A
Chow									HFD
1.22567	0.791782	1.24095	1.09342	0.512912	1.25798	0.917133	1.10456	0.855597	1.54065	1.69981	1.98228	1.53953	0.681616	0.931025	2.49263	2.14268

## Sheet: Fig. S3B
Chow					HFD
21.7	16.1	24.8	40.3	25.8	42.3	42.5	53.1

## Sheet: Fig. S3C
	Ctrl						Nic
Fasn	0.9	1.1	1	1.2	0.9	1	0.8	0.8	0.8	0.8	0.8	0.8
Gpat1	1	1	1.2	1	0.8	1	0.7	0.7	0.8	0.7	0.8	0.8
