# Supplementary material for: Signaling through the nicotinic acetylcholine receptor in the liver protects against the development of metabolic dysfunction-associated steatohepatitis
Source: PLoS Biol. 2024 Jul 19;22(7):e3002728. doi: 10.1371/journal.pbio.3002728 (PMC11290650; doi:10.1371/journal.pbio.3002728)
Supplement: S8 Data — Source data underlying the graphs in S4 Fig. (XLSX) [file pbio.3002728.s021.xlsx]

## Sheet: Fig. S4A
WT						Chrna2 KO
21.3	22.3	24.9	24.1	23.9	23.5	24.1	23	20.6	23.4	23

## Sheet: Fig. S4B
WT																				Chrna2 KO
4.55	4.025	4.625	3.55	3.95	3.375	3.4	3.3	3.9	4.45	3.3	4.85	4.35	4.7	4.15	4.8	3.75	5.35	4.1	4.4	4.275	3.75	5.175	4.075	3.4	4.75	4.375	4.475

## Sheet: Fig. S4C
WT						Chrna2 KO
1.0234	1.0959	1.1909	1.1775	0.9741	1.1352	1.1046	1.0503	0.9863	1.0547	1.1421

## Sheet: Fig. S4E
	WT										Chrna2 KO
Fasn	0.6	1.2	0.8	0.5	0.4	1	1.4	1.2	1.5	1.4	0.6	0.8	0.8	1.2	1.8	1.9	1.5	1.5
Scd1	0.8	1.7	1.7	1.3	0.7	0.9	0.3	0.4	0.9	1.1	0.9	0.9	0.8	1.9	1.6	1.7	1.3	1.3
Gpat1	0.7	1	0.8	1.3	0.7	0.6	1.2	1.1	1.6	1	0.6	0.9	0.9	0.7	1.2	1.6	0.9	0.9
Chop	0.9	0.9	0.9	0.9	1.4	1.1	1.2	0.9	1.1	0.9	0.7	0.9	1	0.7	1	1.5	0.9	1
Il1b	0.4	0.6	0.6	0.8	0.9	2	0.8	1.1	1.4	1.3	0.6	0.4	0.7	0.4	0.8	1.3	0.6	1.7
Cxcl10	0.4	1	0.7	0.9	1.3	0.4	1.5	1.7	1.4	0.6	0.4	0.8	0.6	0.6	0.6	0.9	0.9	0.8
Tnf	0.4	0.7	0.8	1.2	1.3	1.3	0.9	1.4	1.1	0.9	0.5	0.7	0.9	1.1	0.8	1	0.8	0.8
Col1a1	0.5	0.8	0.9	0.9	1.2	0.7	0.9	1.2	1.8	1	0.4	0.4	1.3	0.6	0.7	1.1	0.8	1
Acta2	0.8	0.5	0.7	0.9	1.8	0.9	1	1.2	1.4	0.9	0.3	0.5	1.3	0.5	0.7	0.9	0.5	0.6
Mmp2	0.6	0.7	0.8	0.9	0.7	0.7	1.2	1.3	1.8	1.2	0.4	0.4	0.5	0.4	0.9	1.4	0.9	0.9
Mmp13	0.3	0.8	0.4	1.3	1.8	0.8	1	1	0.9	1.7	0.6	0.2	0.9	0.9	1.3	1.7	0.8	1.4
Timp1	0.8	0.6	0.7	0.8	2.1	0.9	0.5	1.2	1	1.4	0.6	0.3	2.7	0.7	1.2	1.6	1.2	0.8

## Sheet: Fig. S4F
WT													Chrna2 KO
2.75	4.5	3.1	2.8	2.975	3.05	4.525	2.7	3.15	4.125	4.6	3.65	3.55	3.93333	3.23333	3.36667	2.66667	2.73333	2.8	3.16667	3.66667	3.2	5.5	5.16667

## Sheet: Fig. S4G
Time (min)	WT								KO
0	129	214	126	195	245	250	277	207	190	208	215	237	287	278
15	247	328	369	324	368	389	348	265	335	312	347	357	357	333
30	161	212	158	199	242	256	211	210	226	167	211	260	305	229
60	137	188	118	187	204	224	202	186	167	175	279	224	309	196
90	150	175	111	142	207	205	238	153	195	216	270	228	270	216
120	119	172	113	141	190	186	248	223	175	260	227	204	234	193
AUC (X10^3)
WT								Chrna2 KO
18.69	24.765	18.6	22.785	27.983	29.13	28.965	23.768	25.02	25.628	31.44	29.603	35.25	27.488

## Sheet: Fig. S4I
iWAT weight
WT								Chrna2 KO
1.4201	1.0813	0.7649	0.6382	0.9307	0.8893	1.0723	0.9836	2.6341	2.0389	2.2692	2.2137	2.3678	1.6652
qPCR
	WT								KO
Ucp1	0.4	0.55	2.15	4.41	0.05	0.08	0.29	0.08	0.33	0.05	0.05	0.16	0.08	2.78
Ppargc1a	0.75	1.24	1.25	1.01	0.69	0.66	1.61	0.78	0.63	0.1	0.3	0.84	0.32	0.59
Lcad	1.1	1.14	1.03	0.9	0.96	0.92	1.03	0.91	0.67	0.18	0.51	1.22	0.4	1.26
Mcad	1.05	1	1.1	0.78	1.1	0.95	1.05	0.99	0.68	0.27	0.62	0.89	0.51	1.51
Atgl	1.06	1.12	0.99	0.74	0.92	0.87	1.12	1.17	0.66	0.15	0.49	0.89	0.41	1.08
Hsl	1.18	1.05	1.38	0.75	1.15	0.57	0.97	0.95	1.19	0.33	1.2	1.88	0.75	2.04
Atp5b	1.21	1.16	0.87	0.81	1.06	0.86	1.02	1.01	0.78	0.17	0.46	0.18	0.77	1.26
Cox8b	1.23	0.93	1.32	1.2	0.76	0.41	1.16	0.99	0.42	0.18	0.33	0.86	0.41	1.42
Nd1	0.76	0.76	1.32	0.78	0.84	1.58	0.96	0.99	1	1.79	0.96	0.54	0.42	0.84
Sdha	1.07	1.08	1	0.99	0.98	0.95	0.98	0.96	0.73	0.18	0.46	0.98	0.37	1.06
Ndufv1	1.18	1.09	0.82	0.91	0.75	0.74	1.63	0.88	0.56	0.17	0.36	0.66	0.28	0.98
Vegfa	1.03	0.93	0.83	1.07	0.94	0.87	1.13	1.21	0.53	0.14	0.4	1.18	0.26	1.29

## Sheet: Fig. S4J
iWAT weight
WT								Chrna2 KO
0.0903	0.1125	0.0862	0.0605	0.1065	0.113	0.1095	0.1037	0.135	0.164	0.0981	0.1815	0.1438	0.1567
qPCR
	WT								Chrna2 KO
Ucp1	1.01	1.42	0.97	0.63	0.96	0.66	1.2	1.15	1.25	1.06	0.68	0.73	0.57	0.57
Ppargc1a	0.66	1.1	0.87	1.82	0.62	1.41	0.93	0.59	0.82	1.15	1.04	0.62	1.09	0.57
Lcad	0.89	1.03	0.76	0.82	1.04	0.94	1.07	1.44	0.71	0.91	0.69	0.94	0.85	0.93
Mcad	0.93	0.87	0.87	0.93	1.16	1.04	1.09	1.11	0.87	0.85	0.96	1.11	1.09	1.32
Atgl	0.98	1.01	0.88	1.02	0.97	0.75	1.24	1.15	1.02	0.83	0.71	1.4	0.91	1.31
Hsl	1.23	0.83	0.99	0.9	1.33	1.34	0.69	0.69	1.42	1.62	0.9	0.78	1.48	1.23
Cox4	1.02	0.98	0.88	1.15	1.11	0.82	1.03	1.01	1.1	0.63	0.75	1.21	0.92	0.89
Cox8b	0.89	0.91	0.76	0.93	1.03	0.94	1.18	1.35	1.01	0.87	1.04	1.08	1.07	1.28
Nd1	0.6	0.58	0.81	0.83	1.46	1	1.25	1.45	0.8	0.52	0.59	1.35	0.87	1.3
Sdha	0.86	0.92	1.06	0.97	0.96	1.08	1.1	1.05	0.94	0.73	0.77	0.84	0.95	1.19
Ndufv1	0.53	2.1	0.63	1.47	0.87	0.62	0.49	1.29	1.08	0.66	1.59	1.53	0.88	1.31
Vegfa	1.02	0.75	1.12	1.03	1.18	1.18	0.96	0.76	0.75	1.13	0.92	0.81	0.96	0.56

## Sheet: Fig. S4K
	WT								Chrna2 KO
Ucp3	0.78	0.96	0.72	0.41	1.22	0.73	1.51	1.66	0.85	0.67	0.87	1.15	0.96	1.21
Tfam	0.85	0.77	0.97	0.53	1.28	0.95	1.33	1.32	0.86	0.71	1.55	1.13	1.37	1.06
Atp5b	0.74	0.76	0.97	0.39	1.58	1	1.26	1.29	0.8	0.46	1.59	1.64	1.54	1.22
Nd1	0.48	0.96	0.43	0.29	1.1	1.47	1.46	1.81	0.54	0.41	2.06	2.14	1.81	0.95
Cox1	0.75	0.74	0.7	0.49	1.44	1.13	1.29	1.47	0.8	0.74	1.56	1.74	1.39	1.42
Sdha	0.8	0.79	0.79	0.56	1.26	0.94	1.34	1.53	0.91	0.7	1.56	1.44	1.38	1.22
Sdhb	0.82	0.76	0.84	0.54	1.22	1.02	1.36	1.43	0.95	0.72	1.59	1.65	1.39	1.26

## Sheet: Fig. S4L
WT								Chrna2 KO
37.1	36.7	37	36.7	36.7	36.6	38.1	37	37	36.7	36.6	36.6	37.2	37.3
