# Supplementary material for: Signaling through the nicotinic acetylcholine receptor in the liver protects against the development of metabolic dysfunction-associated steatohepatitis
Source: PLoS Biol. 2024 Jul 19;22(7):e3002728. doi: 10.1371/journal.pbio.3002728 (PMC11290650; doi:10.1371/journal.pbio.3002728)
Supplement: S9 Data — Source data underlying the graphs in S5 Fig. (XLSX) [file pbio.3002728.s022.xlsx]

## Sheet: Fig. S5A
	fl/fl				AlbCre
iWAT	1.6372	0.264622	1.36773	0.730446	1.91835	0.522903	1.07754	0.074942
Heart	0.623306	0.400631	1.55385	1.42222	0.896515	2.07985	0.866455	1.80418
Liver	0.997814	1.13417	0.766572	1.10144	0.000702	0.002487	0.003235	8.45e-05
Spleen	1.10194	0.672265	0.547122	1.67867	0.899595	1.5361	0.997092	1.88382
Brain	0.880375	0.798135	1.57811	0.743382	1.12843	2.14437	1.02611	0.677744

## Sheet: Fig. S5B
fl/fl					AlbCre
25	24.5	23.3	23.2	21.9	23.7	24.7	23.7	23.7

## Sheet: Fig. S5C
fl/fl					AlbCre
1.2792	1.1048	1.1144	1.2288	1.0034	1.1576	1.1925	1.1898	1.1997

## Sheet: Fig. S5D
fl/fl								AlbCre
4	3.6	4.9	1.6	4.3	4.5	3.8	4.4	2.8	4.5	4.3	4.1	4	5.2	2.7	4.1

## Sheet: Fig. S5F
	fl/fl								AlbCre
Fasn	0.7	0.5	0.8	1	1.1	1.2	1.9	0.8	1.4	1.5	1.9	0.6	0.8	1.2	1.4	0.7
Scd1	1.2	0.5	0.6	0.4	0.4	2.4	1.5	1	0.4	1	1.9	0.8	1.2	0.9	0.8	1.2
Gpat1	1.6	1.1	0.8	1.2	1	0.6	1	0.7	1.1	1.4	1.3	1.7	0.9	0.9	0.9	0.9
Chop	1.2	1	0.9	1	0.7	0.5	1.7	1	1.2	1.1	0.8	0.9	1	1	0.9	0.9
Il1b	1.2	0.9	0.6	0.7	0.4	1.1	2.5	0.6	0.9	1.1	0.6	0.2	0.8	0.9	1.2	1
Cxcl10	1.9	1.4	1	1.2	0.6	0.5	1	0.3	1.2	2.1	1.1	0.7	0.4	0.5	0.6	0.5
Tnf	1.2	1.1	1.1	1	0.8	0.6	0.8	1.3	0.8	1.3	0.8	1.3	1.4	1.4	1.3
Col1a1	0.7	1.2	1	1.9	1.4	0.4	0.9	0.4	0.9	2.1	0.7	0.8	0.8	0.5	0.6	0.4
Acta2	1.4	0.8	1.2	1.7	1.5	0.3	0.8	0.5	1	0.9	0.9	1.3	0.9	0.4	0.6	0.4
Mmp2	0.9	1.5	0.7	1.2	1.5	0.4	0.7	1	1.4	1.5	0.8	1.4	1.1	0.5	0.8	0.6
Mmp13	1.7	2.6	0.4	1.4	0.6	0.4	0.7	0.3	1.8	1	0.9	0.8	1	0.7	0.6	0.3
Timp1	1.1	1.2	0.6	2.2	1.2	0.5	0.6	0.6	0.9	1.6	1	1.3	1	0.9	1	0.7

## Sheet: Fig. S5G
iWAT weight
fl/fl										AlbCre
0.229	0.1838	0.1913	0.2488	0.2235	0.2474	0.1933	0.1983	0.1813	0.2413	0.2175	0.2509	0.2517	0.1882	0.2589	0.2049
qPCR
	fl/fl										AlbCre
Ucp1	1.25	4.57	0.44	1.89	0.67	0.32	0.15	0.26	0.22	0.24	0.65	1.45	0.85	0.3	1.55	0.13
Ppargc1a	1.14	0.82	1.25	1.48	0.96	1.16	0.72	0.96	0.8	0.7	1.4	0.98	0.75	0.91	1.12	0.81
Lcad	1.35	1.17	1.01	1.24	1.33	0.94	0.64	0.76	0.86	0.71	1.19	1.63	0.95	1.01	1.3	0.87
Mcad	1.24	1.18	1.09	1.5	1.12	0.96	0.68	0.78	0.73	0.73	1.34	1.61	0.97	0.84	1.37	0.82
Atgl	1.28	0.97	1.07	1.27	1.15	0.91	0.75	0.86	0.92	0.82	1.32	1.39	0.99	0.83	1.36	0.96
Hsl	1.4	1.18	1.16	1.25	1.1	0.94	0.56	0.92	0.8	0.7	1.19	1.44	1.05	0.93	1.17	0.86
Atp5b	1.09	1.27	1.1	1.31	1.12	0.96	0.7	0.87	0.8	0.8	1.34	1.39	0.92	0.93	1.28	0.72
Cox8b	1.13	1.16	1.06	1.67	1.25	0.89	0.56	0.81	0.72	0.75	1.6	1.69	0.76	0.87	2.23	0.54
Nd1	0.73	1.07	0.82	0.61	0.93	0.98	0.9	1.42	1.18	1.37	0.92	0.76	0.69	0.93	1.2	1.75
Sdha	0.98	1.14	1.09	1.27	1.25	0.98	0.76	0.87	0.82	0.83	1.32	1.49	1.07	1.04	1.31	0.93
Ndufv1	1.23	1.09	1.05	1.3	0.93	0.89	0.81	0.84	0.84	1.03	1.22	1.14	0.97	0.86	1.27	0.69
Vegfa	0.85	0.83	0.89	1.42	0.74	1.03	0.99	1.22	0.97	1.06	1.02	1.09	0.63	0.79	1.14	1.26

## Sheet: Fig. S5H
fl/fl										AlbCre
4.6	3.55	2.95	2.9	2.75	2.9	3.8	4.2	4.95	3.25	2.95	3.3	4.85	3.3	3.55	2.9	3.45	3.45	4.15

## Sheet: Fig. S5I
Time (min)	fl/fl												AlbCre
0	154	198	222	158	210	148	161	183	175	157	199	178	199	200	200	235	241	165	230	247	200
15	238	275	492	214	381	447	442	443	452	384	387	469	463	425	394	520	436	400	349	544	336
30	165	213	290	143	263	286	338	375	228	212	252	272	251	163	284	423	198	332	314	397	307
60	149	212	196	125	150	187	156	244	179	154	156	182	177	165	174	250	174	246	211	277	175
90	129	206	187	97	129	167	132	161	144	141	179	149	158	156	159	213	156	251	209	289	157
120	87	161	181	85	132	160	130	108	139	142	164	126	149	166	155	159	139	191	148	278	105
AUC (X10^3)
fl/fl												AlbCre
18.083	25.358	29.775	15.548	23.558	27.27	26.033	30.225	24.998	22.688	25.478	26.31	26.37	23.663	26.115	35.355	24.788	32.483	28.845	40.095	24.983

## Sheet: Fig. S5J
fl/fl						AlbCre
0.178683	0.0846395	0.998955	0.335423	0.403344	0.131661	1.29154	1.39603	0.951933	0.283177	0.664577	0.45559

## Sheet: Fig. S5K
iWAT weight
fl/fl						AlbCre
90	104.516	70	75.4839	91.6129	101.29	82.9032	90	149.677	110.323	119.677	119.032
qpcr
	flox						cre
Ucp1	0.64	1.32	3.08	0.33	0.14	0.48	0.19	1.79	1.62	0.62	0.55	1.41
Ppargc1a	0.95	1.02	1.32	0.96	0.8	0.95	0.76	0.74	0.64	1.06	0.88	1.3
Lcad	0.77	1.4	1.24	0.92	1.02	0.65	0.84	1.18	1.04	1.04	1.29	0.89
Mcad	0.8	1.2	1.17	1	1.24	0.59	0.88	1.43	1.09	1.18	1.21	0.99
Atgl	0.95	1.39	1.05	0.77	0.92	0.92	0.91	1.14	0.9	1.04	1.15	0.95
Hsl	1.07	1.43	1.46	0.19	0.76	1.09	0.8	0.95	0.75	1.92	1.58	1.09
Atp5b	0.76	1.26	1.08	1.09	1.06	0.76	1.03	1.34	1.12	1.59	1.34	1.01
Cox8b	0.84	1.22	1.48	0.82	1.01	0.63	0.83	1.89	1.49	1.19	1.34	1.67
Nd1	0.47	1.18	1.47	0.88	0.77	1.23	0.81	0.99	0.54	1.5	1.22	0.98
Sdha	0.86	1.44	1.07	0.89	0.94	0.81	0.85	0.99	0.9	1.22	0.94	0.93
Ndufv1	0.83	1.77	1.17	0.73	0.89	0.61	1.04	1.13	1.29	1.2	1.05	1.17
Vegfa	1.07	1.24	0.85	0.79	0.93	1.13	0.81	0.82	0.86	1.22	0.68	0.97

[truncated: 4 more sheets: Fig. S5L, Fig. S5M, Fig. S5N, Fig. S5O]
