# Supplementary material for: Signaling through the nicotinic acetylcholine receptor in the liver protects against the development of metabolic dysfunction-associated steatohepatitis
Source: PLoS Biol. 2024 Jul 19;22(7):e3002728. doi: 10.1371/journal.pbio.3002728 (PMC11290650; doi:10.1371/journal.pbio.3002728)
Supplement: S10 Data — Source data underlying the graphs in S6 Fig. (XLSX) [file pbio.3002728.s023.xlsx]

## Sheet: Fig. S6A
	Chow									HFD+CCl4
Srebp1c	0.77	0.716	1.023	1.043	0.963	0.962	0.912	1.325	1.286	1.586	1.823	3.504
Xbp1s	1.539	1.304	0.522	0.557	0.718	0.698	0.534	1.179	1.947	1.804	2.355	1.846
iNOS	0.828	0.079	0	2.093	1.452	0.354	0	0	1.193	12.635	5.972	3.384
Tnf	0.697	0.682	0.744	1.782	0.7	0.809	1.602	0.928	1.055	6.55	3.434	2.638
Col1a1	1.385	0.736	0.363	1.576	1.18	1.053	1.389	0.458	0.86	27.202	34.411	58.298
Acta2	1.004	0.933	0.997	1.063	1.454	0.346	1.216	0.293	1.693	10.659	9.689	24.03
Mmp2	2.15	1.4	1.6	0.73	0.33	0.31	0.74	1.07	0.65	1.85	1.55	2.4
Mmp13	0.756	0.411	1.205	1.702	0.725	0.939	0.890633	0.804567	1.56744	72.1715	32.2528	48.4999
Timp1	0.571	0.657	0.816	2.009	0.921	0.454	1.19264	0.980592	1.39868	54.4618	273.325	84.5295

## Sheet: Fig. S6B
Total (X10^3)
Chow				HFD+CCl4
17.89	14.047	35.823	21.285	82.1	53.057	31.827	47.023
KCs (X10^3)
Chow				HFD+CCl4
1.473	1.663	4.679	2.923	8.55	4.692	9.919	10.277
MDMs (X10^3)
Chow				HFD+CCl4
1.411	1.42	1.361	2.397	42.131	27.183	15.267	14.322

## Sheet: Fig. S6C
KCs (X10^3)
Chow				HFD+CCl4
13.82	19.045	13.56	11.16	40.839	29.072	40.165	38.227
MDMs (X10^3)
Chow				HFD+CCl4
14.653	24.149	28.004	27.109	106.847	89.027	202.885	42.31

## Sheet: Fig. S6D
Total (X10^3)
Ctrl				HFD+CCl4
2.214	2.529	2.111	2.48	3.785	3.823	2.826	3.525
KCs (X10^3)
Ctrl				HFD+CCl4
1.541	1.254	1.402	1.246	1.702	1.917	1.394	1.518
MDMs (X10^3)
Ctrl				HFD+CCl4
1.188	1.397	1.506	1.627	2.068	1.939	2.283	2.438

## Sheet: Fig. S6F
WT																Chrna2 KO
3.4	2	2.2	2.6	2.1	2.35	1.3	2.5	2.5	2	1.8	1.9	1.9	1.7	2	1.7	1.5	2	3.5	1.35	2.3	2	2.3	2.2	1.7	2.1	2.8	3	2.1

## Sheet: Fig. S6G
fl/fl						AlbCre
2	2.2	2	2.2	1.9	1.9	3.5	1.6	1.4	1.4	1.8	2.5
