# Supplementary material for: Signaling through the nicotinic acetylcholine receptor in the liver protects against the development of metabolic dysfunction-associated steatohepatitis
Source: PLoS Biol. 2024 Jul 19;22(7):e3002728. doi: 10.1371/journal.pbio.3002728 (PMC11290650; doi:10.1371/journal.pbio.3002728)
Supplement: S11 Data — Source data underlying the graphs in S7 Fig. (XLSX) [file pbio.3002728.s024.xlsx]

## Sheet: Fig. S7A
	LysMCre-RFP+		LysMCre-RFP-
Non-macrophages	4.75	6.76	95.3	93.2
Macrophages	81.2	84.8	18.8	15.2

## Sheet: Fig. S7B
fl/fl						LysMCre
24.8	23.9	23.8	23.5	23.9	21.3	23.1	24.3	23.7	23.5	22.9	23.9	23.4	22.1

## Sheet: Fig. S7C
fl/fl						LysMCre
4.13	4.07	3.97	4.07	4.4	3.4	3.77	4.53	3.6	3.7	3.53	3.7	3.43	3.83

## Sheet: Fig. S7D
fl/fl						LysMCre
1.4924	1.2107	1.2755	1.162	1.1879	1.0165	1.1558	1.2233	1.057	1.2857	1.061	1.2423	1.2222	1.155

## Sheet: Fig. S7F
	fl/fl						LysMCre
Fasn	0.6	1.1	0.9	0.8	1.4	1.1	0.8	1.2	1.2	0.8	1.1	1.1	1	1
Scd1	0.7	1.4	1.1	0.8	0.9	1.1	1	1.6	1.3	1	0.9	1.5	1	1.2
Gpat1	0.8	1.3	0.9	1	0.9	1.2	0.9	1.2	1.3	0.8	1	1.3	1.1	1.3
Chop	1.1	1.2	0.8	1	0.9	1.1	1	1.1	1.6	0.9	1.3	1	1	0.9
Il1b	2.5	0.6	0.9	0.6	0.8	0.6	0.9	0.6	1.9	1.8	1.5	0.9	0.5	0.8
Cxcl10	0.8	1.3	1	1.2	1	0.7	0.6	1.1	1.2	1.2	1.3	0.7	1.9	0.4
Tnf	1.9	1.5	0.6	0.7	0.8	0.6	0.7	0.7	1	1.1	0.7	0.7	0.8	0.5
Col1a1	1.2	1.4	0.7	0.7	1.1	0.9	0.9	1.4	1.6	1.1	0.7	1.4	0.7	0.5
Acta2	1	1.7	0.7	0.7	1.1	0.8	1.1	1.3	1.2	1	1.2	0.8	0.9	0.6
Mmp2	1	0.9	0.6	1	0.8	1.6	1.2	2.1	1.7	1.2	0.7	1.4	0.8	0.8
Mmp13	0.3	2.4	1.4	1.1	0.3	0.5	0.7	1	0.8	0.8	1.3	0.5	0.8	0.5
Timp1	0.4	2.5	0.7	1	0.4	1	1.2	0.2	1.8	1.4	1.6	0.9	0.6	0.2

## Sheet: Fig. S7G
fl/fl							LysMCre
3.75	3.7	2.3	2.9	2.97	1.6	2.6	2.85	3.1	2.55	2.5	2.25	2.65

## Sheet: Fig. S7H
fl/fl							LysMCre
36.6	36.9	37.2	37	38.3	37.2	37.2	37.3	37	36.9	37.2	37	37.2
