# Supplementary material for: Signaling through the nicotinic acetylcholine receptor in the liver protects against the development of metabolic dysfunction-associated steatohepatitis
Source: PLoS Biol. 2024 Jul 19;22(7):e3002728. doi: 10.1371/journal.pbio.3002728 (PMC11290650; doi:10.1371/journal.pbio.3002728)
Supplement: S12 Data — Source data underlying the graphs in S8 Fig. (XLSX) [file pbio.3002728.s025.xlsx]

## Sheet: Fig. S8A
Vehicle										Rivastigmine
41.6	41.4	43.9	43	45.5	46.9	51.4	39.5	37.5	45.1	40.2	40	42.5	42.4	44	45.7	40.8	44.2	43	39.4	36.9

## Sheet: Fig. S8B
Vehicle										Rivastigmine
1.4829	1.9099	1.9081	2.0511	3.0065	2.7903	3.2289	1.9558	1.3326	2.1186	1.5428	1.4914	2.0436	2.1134	1.5759	2.2277	1.5133	2.572	2.2388	1.6538	1.3284

## Sheet: Fig. S8C
Vehicle										Rivastigmine
3.56466	4.61329	4.34647	4.77	6.60769	5.94947	6.28191	4.95139	3.5536	4.69756	3.83781	3.7285	4.80847	4.98443	3.58159	4.87462	3.70907	5.819	5.20651	4.19746	3.6

## Sheet: Fig. S8D
	Vehicle										Rivastigmine
Fasn	1.2	1.2	0.9	0.8	1.5	0.3	2	0.4	1.1	0.7	0.4	1	0.3	0.3	0.3	0.2	0.7	0.2	0.5	0.5	0.7
Scd1	1.4	1.2	0.6	0.7	1.3	0.7	1.2	0.6	1.4	0.8	0.9	1.6	0.4	0.8	0.6	0.4	0.6	0.6	0.4	1.2	0.8
Gpat1	1.1	1.2	1.1	0.6	0.8	1	1.3	0.9	0.9	1	0.3	0.6	0.3	0.6	0.3	0.5	0.7	0.6	0.7	0.5	1
Chop	1.2	1.1	0.8	0.8	0.9	0.9	1.3	0.8	1.1	0.9	1	0.6	0.8	0.7	0.8	0.7	0.7	0.8	1.2	0.5	0.8
Il1b	1.3	0.9	0.7	1.1	0.6	2.3	0.8	0.5	0.9	0.8	1	0.3	0.6	0.2	0.4	0.9	0.3	0.7	1.1	0.2	0.6
Cxcl10	1.3	0.6	1.8	0.4	0.5	2.1	1	0.6	0.6	1.2	0.5	0.3	0.6	0.2	0.3	0.3	0.3	0.5	1.5	0.1	0.6
Tnf	1	1.1	1.4	0.5	0.7	1.4	0.5	0.8	1.6	0.9	1	0.3	0.6	0.5	0.3	0.5	0.4	1	1.4	0.3	0.5
Col1a1	0.8	1	1.7	0.5	0.6	1.1	0.4	0.6	2.1	1.1	0.9	0.4	0.7	0.5	0.5	0.2	0.2	1	0.9	0.1	0.8
Acta2	0.8	1.3	1.3	0.6	0.9	0.4	1.3	1.4	1.1	0.9	0.6	1.8	1.5	0.6	0.9	0.4	0.4	0.6	0.6	0.4	0.8
Mmp2	0.9	1	1.2	0.8	0.8	1.1	0.6	1	1.5	1.1	1	0.7	1	1	0.6	0.3	0.4	1.2	0.8	0.3	0.7
Mmp13	0.8	0.7	1.9	0.6	0.5	1.5	0.6	0.8	1.6	1.1	0.4	0.7	0.6	0.6	0.8	0.4	0.2	0.7	0.7	0.1	0.5
Timp1	1.1	0.3	2.2	0.4	0.5	1.3	0.4	1.2	1.7	0.9	0.6	0.3	0.4	0.2	0.1	0.3	0.2	1.4	1.2	0.1	0.6

## Sheet: Fig. S8E
Vehicle					Rivastigmine
21.5	20.8	20.1	20.1	20.4	21.1	19.2	19.2	20.6	21.6

## Sheet: Fig. S8F
Vehicle					Rivastigmine
0.8884	0.9708	0.7291	0.9279	0.9778	0.7704	0.7597	0.7201	0.9869	0.8113

## Sheet: Fig. S8G
Vehicle					Rivastigmine
4.13209	4.66731	3.62736	4.61642	4.79314	3.65118	3.95677	3.75052	4.79078	3.75602

## Sheet: Fig. S8H
	Vehicle								Rivastigmine
Fasn	1.5	1	0.6	0.8	1	1.4	1.1	0.6	1.2	1.2	1.1	0.7	0.7	1	0.5	1.3	1.5
Scd1	1.1	1.1	1.4	0.7	0.7	0.8	1.1	1.1	1.9	0.7	1.6	0.6	1.6	1.3	1.4	2	0.6
Gpat1	1.05	1.07	1.19	0.82	0.87	1.1	1	0.9	1.23	0.91	1.2	0.87	1.07	1.7	1.2	0.7	0.9
Chop	0.9	1.2	1.2	0.9	0.9	1.3	0.8	0.9	1	1.1	1.3	1.1	1.4	0.7	1.2	0.7	0.6
Il1b	0.5	1.3	1.5	0.6	1	0.9	0.7	1.4	1.1	1.2	1	0.8	1.1	1.8	1.2	1.3	2.6
Cxcl10	0.5	0.7	2.4	0.7	0.7	1.4	1.1	0.5	1.7	1.1	0.8	0.6	1.5	0.5	0.9	0.5	1.1
Tnf	0.71	0.73	1.66	1.18	0.72	0.9	1.3	0.7	2.23	1.17	1.11	0.94	1.31	0.7	1.7	1.9	0.4
Col1a1	0.7	0.8	1.2	1	1.3	0.8	1.2	1	2	0.4	1.1	0.5	2.8	1	1.2	1	2.1
Acta2	0.4	0.7	2.8	0.5	0.6	0.7	1.3	1	1.7	0.6	0.7	0.5	1.8	0.9	1.7	2.6	4.3
Mmp2	0.6	0.8	1.2	0.7	1.7	0.7	1.4	1	1.3	0.8	1.2	0.5	1.4	0.7	1.3	0.7	1.1
Mmp13	0.63	0.5	1.13	1.47	1.27	0.8	1.6	0.6	1.29	0.3	0.87	0.58	0.67	0.7	1.7	1.1	0.6
Timp1	0.3	0.7	2.6	0.7	0.7	1.9	0.8	0.3	1.5	0.4	0.7	0.4	2.8	0.3	0.5	0.5	1.8
