# Supplementary material for: Signaling through the nicotinic acetylcholine receptor in the liver protects against the development of metabolic dysfunction-associated steatohepatitis
Source: PLoS Biol. 2024 Jul 19;22(7):e3002728. doi: 10.1371/journal.pbio.3002728 (PMC11290650; doi:10.1371/journal.pbio.3002728)
Supplement: S13 Data — Source data underlying the graphs in S9 Fig. (XLSX) [file pbio.3002728.s026.xlsx]

## Sheet: Fig. S9A
BAT weight
Vehicle										Rivastigmine
0.114	0.1336	0.1351	0.1267	0.0638	0.0747	0.0813	0.0852	0.0663	0.05	0.1395	0.1118	0.1338	0.1157	0.0834	0.0621	0.0907	0.0504	0.0546	0.0752
qPCR
	Vehicle										Rivastigmine
Ucp1	0.74	0.49	0.85	0.62	1.08	1.25	1.02	1.39	0.81	1.75	1.15	0.99	1.13	0.87	1.54	1.15	1.23	1.15	1.33	0.85
Ppargc1a	0.65	0.53	0.85	0.63	1.43	1.22	1.26	0.86	0.81	1.76	0.47	0.64	0.9	0.61	1.65	0.57	1.95	1.34	0.73	1.47
Lcad	1.76	0.64	0.77	0.61	1.37	1.26	1.02	1.47	1.11	0	1.21	1.06	1.02	0.8	1.56	1.48	0.89	1.12	1.25	1.37
Mcad	1.53	0.61	0.67	0.54	0.99	1.08	1.09	1.28	0.96	1.25	1.22	0.89	1.13	0.67	1.56	1.33	1.1	1.17	1.49	1.58
Atgl	1.38	0.62	0.77	0.67	1.19	1.3	0.92	1.06	0.8	1.29	1.28	0.9	1.04	0.66	1.18	1.12	0.75	0.98	1.19	1.03
Hsl	1	0.73	0.94	0.61	1.17	1.29	0.95	1.45	0.62	1.24	1.59	0.81	1.18	0.54	0.96	1.63	0.71	0.78	1.09	0.67
Cox4	2.14	0.43	0.52	0.35	1.11	1.45	1.07	0.7	1.11	1.12	0.72	1.1	0.66	0.63	0.51	2.08	0.67	0.55	0.65	2.36
Cox8b	1.96	0.51	0.61	0.5	1.15	1.11	0.95	1.16	0.93	1.13	1.05	0.95	0.94	0.63	1.47	1.28	0.85	0.95	1.05	2.32
Nd1	0.72	0.93	1.04	0.88	0.46	1.17	1.57	0.84	1.61	0.78	0.77	1.38	0.75	0.53	0.64	1.09	0.72	0.71	0.93	0.69
Sdha	1.77	0.65	0.67	0.49	1.15	0.97	0.89	1.3	0.98	1.13	1.07	0.99	1.07	0.78	1.36	1.4	0.88	1.23	0.88	2
Ndufv1	1.77	0.57	0.48	0.56	1.15	1.05	0.59	1.81	1.02	1	1.05	0.79	1.18	0.65	1.39	1.27	1.1	0.98	1.26	2.23
Vegfa	1.37	0.73	0.76	0.57	1.12	1.21	0.92	1.19	0.98	1.16	0.93	0.97	0.96	0.73	1.32	1.27	1.14	1.5	1.42	1.11

## Sheet: Fig. S9B
BAT weight
Vehicle									Rivastigmine
0.1006	0.1154	0.0804	0.1178	0.0884	0.0732	0.0602	0.0969	0.0918	0.138	0.1099	0.1299	0.1482	0.0829	0.0836	0.0867	0.0638	0.1223
BAT qocr
	Vehicle									Rivastigmine
Ucp1	0.85	0.96	0.75	0.9	0.91	1.07	1.5	0.8	1.27	0.91	0.93	0.91	0.66	0.79	1.02	0.91	1.09	0.93
Ppargc1a	1.14	1.36	0.66	0.83	0.52	1.16	1.21	1.05	1.08	0.48	0.67	0.49	0.81	0.99	0.54	1.31	0.84	1.08
Lcad	0.72	0.9	0.99	1.19	1.04	1.02	1.04	1.03	1.06	0.78	1.09	0.97	1.03	0.72	1.01	1.11	1.04	1.06
Mcad	0.69	0.98	1.02	1.03	1.17	1.01	1.04	1.01	1.04	1.11	1.04	1	0.93	1.01	1.2	1.18	0.9	1.08
Atgl	0.99	1.05	1.11	1.3	1.02	0.97	0.74	0.88	0.95	1.09	0.92	1.09	1.05	0.97	0.67	1.12	0.85	0.77
Hsl	1	0.89	0.95	1.44	0.97	1.15	0.84	1.07	0.68	0.74	0.61	0.93	1.22	0.83	0.7	1.1	1.01	0.64
Cox4	1.58	0.79	1.28	0.95	0.11	0.7	1.14	1.23	1.22	1.08	3.35	1.62	0.78	0.89	1.21	1.38	0.61	0.54
Cox8b	0.88	0.85	0.97	1.03	1.16	1.04	1.02	0.84	1.22	1.06	0.95	1.1	0.86	0.97	0.94	1.01	0.92	1.02
Nd1	0.39	0.36	0.31	0.27	0.99	0.82	1	1.48	3.38	0.56	0.49	0.42	0.37	0.69	0.83	1	0.86	1.14
Sdha	1.03	0.95	1.02	1.01	0.98	1.16	0.96	1.05	0.84	0.91	0.99	1.11	0.95	0.93	1.04	0.98	1	0.82
Ndufv1	0.51	0.71	1.18	0.92	0.77	1.89	1.49	0.74	0.8	1.25	0.95	1.32	1.24	1.23	1.06	0.91	0.63	1.23
Vegfa	0.71	0.9	0.89	0.93	1.1	1.4	1.4	0.84	0.83	0.02	0.95	1.49	0.94	1.45	0.85	1.15	1.14	0.81
