# Supplementary material for: Signaling through the nicotinic acetylcholine receptor in the liver protects against the development of metabolic dysfunction-associated steatohepatitis
Source: PLoS Biol. 2024 Jul 19;22(7):e3002728. doi: 10.1371/journal.pbio.3002728 (PMC11290650; doi:10.1371/journal.pbio.3002728)
Supplement: S14 Data — Source data underlying the graphs in S10 Fig. (XLSX) [file pbio.3002728.s027.xlsx]

## Sheet: Fig. S10B
Vehicle																	Rivastigmine
28.5	28.6	31	22.4	22.3	23.2	28.9	27.6	26.2	27.4	26.2	22.8	24.2	22.9	24.5	23.71	21.8	27.6	29.5	29.3	24.5	21.7	27.1	25.7	25.3	30.5	23.85	24.3	22.2	21.4	21.1

## Sheet: Fig. S10C
Vehicle																	Rivastigmine
5.62035	5.51469	5.16419	5.17545	5.54933	5.67802	5.08824	5.39457	5.35267	5.57007	3.96069	3.89912	4.85124	4.16157	3.91796	3.86335	3.8578	4.1779	5.31492	4.63549	5.3102	4.8576	3.89889	4.81401	3.89328	3.62656	3.81006	4.46502	4.5	4.28972	3.8436

## Sheet: Fig. S10D
	Vehicle																	Rivastigmine
Fasn	0.65	0.78	0.91	1.04	1.05	1.18	1.28	0.97	1.45	0.67	0.8	0.72	1.44	0.86	1.18	1.2	0.82	0.64	0.84	1.08	0.96	0.56	0.63	0.98	0.65	0.43	0.48	1.07	0.53	0.82	0.45
Chop	0.66	1.12	1.22	0.59	0.63	1.98	0.8	0.86	0.85	0.93	1.16	1.58	0.92	1.12	0.55	0.82	1.2	0.53	0.92	0.6	0.41	0.52	0.47	1.3	1.09	0.49	0.8	1.01	1.01	1.49	0.72
Il1b	1.46	0.67	1.39	1.19	0.78	1.48	0.85	0.61	0.55	1.02	0.98	0.99	0.59	0.6	0.62	2.11	1.11	0.3	0.28	0.57	1.56	0.65	0.38	0.41	0.74	0.33	0.63	0.41	0.31	0.39	0.7
Cxcl10	1.39	0.23	1.67	1.33	1.07	1.83	0.65	0.5	0.65	0.68	1	1	0.87	0.8	0.42	1.65	1.25	0.34	0.11	0.25	0.33	0.34	0.35	0.36	0.28	0.53	0.34	0.3	0.29	0.45	0.47
Tnf	1.91	0.58	1.5	1.08	0.72	1.15	0.94	0.51	0.48	1.12	0.98	1.14	1.04	0.59	0.49	1.46	1.3	0.27	0.28	0.46	0.97	0.47	0.49	0.36	0.45	0.58	0.6	0.47	0.54	0.46	0.87
Col1a1	1.42	1.25	1.58	1.18	1.27	1.42	0.77	0.47	0.23	0.43	1.28	0.88	0.83	1.7	0.95	0.55	0.8	0.47	0.57	0.57	0.52	0.47	0.72	0.69	0.35	1.11	0.6	0.74	0.24	0.49	0.69
Mmp2	0.92	1.24	1.27	1.58	1.36	1.4	0.99	0.42	0.47	0.34	0.93	0.97	0.81	1.58	0.81	0.97	0.93	0.75	0.52	0.66	0.72	1.19	1.32	1.2	0.55	0.84	0.64	0.63	0.4	0.52	0.74
Mmp13	1.21	0.48	1.34	0.84	0.97	1.27	1.75	0.65	0.55	0.94	0.86	0.67	1.38	0.74	0.82	1.56	0.96	0.61	0.55	1.05	1.29	0.5	0.89	0.59	0.45	0.52	1.01	0.41	0.43	0.54	0.77

## Sheet: Fig. S10E
Vehicle															Rivastigmine
22.4	30.5	26.3	25	26.3	25.3	26.7	23.3	21.8	22.3	19.6	20.9	20.8	20.6	19.7	28.7	23.5	25.3	24.6	20.2	22.4	22.3	24.2	19.9	22	19.8	26.1	19.3

## Sheet: Fig. S10F
Vehicle															Rivastigmine
5.42143	4.72492	6.48669	5.8932	5.51255	5.60474	4.98652	4.67725	4.54679	4.92332	3.54541	5.35598	5.64856	5.51068	5.20965	4.81568	5.50766	5.29842	4.68984	4.41436	3.98482	5.43812	4.98058	5.13417	4.68364	5.13586	5.42222	4.81658

## Sheet: Fig. S10G
	Vehicle															Rivastagmine
Fasn	0.97	1.09	0.07	1.19	1.32	1.38	1.38	0.62	0.91	0.7	0.49	1.1	1.18	1.59	1.02	0.95	0.83	1.98	1.97	1.04	0.82	0.57	0.89	1.49	1.1	1.03	0.63	1.04
Chop	1.02	0.67	1.02	1.63	0.7	0.96	0.87	0.91	0.83	0.97	1.52	1.08	0.7	1.1	1.04	0.82	0.91	0.66	0.77	1.12	0.5	0.79	0.7	0.78	0.6	0.84	1.2	1.04
Il1b	0.65	0.53	2.81	0.85	0.6	0.56	1.08	0.42	0.55	1.06	2.98	0.67	0.79	0.81	0.63	0.43	0.37	0.31	0.3	0.8	0.92	0.82	0.49	0.86	1.52	1.21	1.11	0.9
Cxcl10	0.8	0.55	1.83	1.67	0.42	0.72	1.01	0.6	0.58	0.92	1.55	1.77	1.01	0.94	0.62	0.7	0.48	0.33	0.3	0.71	0.46	0.84	0.92	0.7	3.04	0.88	1.17	2.06
Tnf	0.72	0.7	2.4	0.8	0.64	0.73	0.75	0.51	0.52	1.02	3.07	0.68	0.79	1.07	0.59	0.68	0.41	0.34	0.36	0.66	0.62	0.64	0.62	0.35	1.37	0.95	0.85	0.74
Col1a1	1.31	1.34	0.78	0.87	1.04	0.66	1.12	0.82	0.92	0.76	0.7	0.76	0.7	1.86	1.35	0.88	0.5	0.59	0.9	0.68	0.28	0.45	0.46	0.64	1.13	1.76	0.83	1.4
Mmp2	1.82	1.27	0.5	0.9	0.86	0.65	0.95	0.85	1.1	0.96	0.61	0.71	0.97	1.78	1.07	0.67	0.76	0.63	1.12	1.09	0.71	0.92	0.71	1.29	2.15	2.06	1.59	2.25
Mmp13	0.58	1.32	1.29	1.07	0.65	1.09	0.92	1.75	0.72	0.6	1.19	0.73	1.17	1.05	0.87	0.75	1.03	0.78	0.39	1.27	0.43	0.54	0.57	0.8	1.22	1.38	0.57	1.19
